# Supplementary material for: Modulation of left ventricular hypertrophy in spontaneously hypertensive rats by acetylcholinesterase and ACE inhibitors: physiological, biochemical, and proteomic studies
Source: Front Cardiovasc Med. 2024 Sep 16;11:1390547. doi: 10.3389/fcvm.2024.1390547 (PMC11443425; doi:10.3389/fcvm.2024.1390547)
Supplement: Supplementary file 1 [file Table3.xlsx]

## Sheet: List1
Table S3. A list of differentially expressed proteins detected in the left ventricles from WKY or SHR control rats and WKY or SHR rats tretaed with pyridostigmine or trandolapril.
Abbreviations
WKY	Wistar Kyoto rats
SHR	Spontaneous hypertensive rats
Experimental groups
WC	WKY control rats
WP	WKY rats tretaed with pyridostigmine
WT	WKY rats tretaed with trandolapril
SC	SHR control rats
SP	SHR rats tretaed with pyridostigmine
ST	SHR rats tretaed with trandolapril
Abbreviations of differences in seven pairwise comparisons
SP/SC	The difference in protein levels between SHR rats tretaed with trandolapril and SHR control rats
ST/SC	The difference in protein levels between SHR rats tretaed with pyridostigmine and SHR control rats
WP/WC	The difference in protein levels between WKY rats tretaed with trandolapril and SHR control rats
WT/WC	The difference in protein levels between WKY rats tretaed with pyridostigmine and SHR control rats
SC/WC	The difference in protein levels between SHR control rats and WKY control rats
SP/WP	The difference in protein levels between SHR and WKY rats tretaed with pyridostigmine
ST/WT	The difference in protein levels between SHR and WKY rats tretaed with trandolapril
Slopes
A-F	Include the name of altered protein, its gene name and its IDs and are used for identification of proteins in protein database (e.g., UniProt); it includes the classification into the proteome group P1, P2 or P3.
G-M	Represent qualitative and quantitative changes between means of triplicates in seven pairwise comparisons.
N-AA	Represent statistics for determination of significant alterations in protein level after morphine withdrawal compared to control.
AB-AY	Represent medians of replicates for each of six experimental groups and number of valid values in analyzed triplicates.
AZ-BJ	Represent quality control parameters of identification and involve numbers of peptides and unique peptides, sequence coverage and unique sequence coverage,
	molecular weight, Q-value, Score and MS/MS count.
BK-BM	Represent label-free quantification intensities for individual samples from control SHR rats.
BN-BP	Represent label-free quantification intensities for individual samples from SHR rats to pyridostigmine.
BQ-BS	Represent label-free quantification intensities for individual samples from SHR rats to trandolapril.
BT-BV	Represent label-free quantification intensities for individual samples from control WKY rats.
BW-BY	Represent label-free quantification intensities for individual samples from WKY rats administered to pyridostigmine.
BZ-CB	Represent label-free quantification intensities for individual samples from WKY rats to trandolapril.
Legend of slope F-L (qualitative and quantitative changes)
The presence-or-absence detection differences in pairwise comparison are labeled by WC (protein was detected only in samples from WKY control rats),
SC (protein was detected only in samples from SHR control rats), WP (protein was detected only in samples from WKY rats tretaed with pyridostigmine),
WT (protein was detected only in samples from WKY rats administered trandolapril), SP (protein was detected only in samples from SHR rats tretaed with pyridostigmine) or
ST (protein was detected only in samples from SHR rats tretaed with trandolapril).
The upregulation of protein after drug-treatment is labeled by positive number, the down-regulation of protein after morphine withdrawal by negative number.
	This color highlights a qualitative change.
	This color highlights a positive quantitative change (upregulation).
	This color highlights a negative quantitative change (downregulation).
Protein Identificators						Qualitative and quantitative changes							Statistic T-test														Medians and number of valid values
													SP/SC		ST/SC		WP/WC		WT/WC		SC/WC		SP/WP		ST/WT		SC				SP				ST				WC				WP				WT
Majority protein IDs	Protein IDs	Protein names	Gene names	Fasta headers	Proteomic group	SP_SC fold change	ST_SC fold change	WP_WC fold change	WT_WC fold change	SC_WC fold change	SP_WP fold change	ST_WT fold change	Student's T-test Difference SP_SC	-Log Student's T-test p-value SP_SC	Student's T-test Difference ST_SC	-Log Student's T-test p-value ST_SC	Student's T-test Difference WP_WC	-Log Student's T-test p-value WP_WC	Student's T-test Difference WT_WC	-Log Student's T-test p-value WT_WC	Student's T-test Difference SC_WC	-Log Student's T-test p-value SC_WC	Student's T-test Difference SP_WP	-Log Student's T-test p-value SP_WP	Student's T-test Difference ST_WT	-Log Student's T-test p-value ST_WT	Mean SC	Mediane SC	% of valid values SC	Number of valid values SC	Mean SP	Mediane SP	% of valid values SP	Number of valid values SP	Mean ST	Mediane ST	% of valid values ST	Number of valid values ST	Mean WC	Mediane WC	% of valid values WC	Number of valid values WC	Mean WP	Mediane WP	% of valid values WP	Number of valid values WP	Mean WT	Mediane WT	% of valid values WT
P14046	P14046;P06238	Alpha-1-inhibitor 3	A1i3	A1I3_RAT Alpha-1-inhibitor 3 OS=Rattus norvegicus OX=10116 GN=A1i3 PE=1 SV=1	P3	1.22276	1.05551	1.1189	-1.04924	-2.02154	-1.84984	-1.82533	0.290137608846031	1.38167	0.07794189453125	0.331489	0.162083307902019	0.87473	-0.0693486531575509	0.285543	-1.01545143127441	3.10331	-0.887397130330402	3.67692	-0.868160883585613	3.34985	26.5435	26.4805	100	3	26.8336	26.8401	100	3	26.6214	26.6779	100	3	27.559	27.5419	100	3	27.721	27.6911	100	3	27.4896	27.4763	100
D3ZCF8	D3ZCF8		Abca8a	D3ZCF8_RAT ATP-binding cassette, subfamily A (ABC1), member 8a OS=Rattus norvegicus OX=10116 GN=Abca8a PE=1 SV=3	P3	-1.2716	1.14797	-1.04644	1.18515	-2.44618	-2.97252	-2.52541	-0.346650441487629	0.552254	0.199085871378582	0.457475	-0.0654958089192732	0.139544	0.245074590047199	0.502087	-1.29053052266439	2.95048	-1.57168515523275	2.25535	-1.33651924133301	2.30219	23.2944	23.3075	100	3	22.9477	23.2068	100	3	23.4934	23.6256	100	3	24.5849	24.5014	100	3	24.5194	24.49	100	3	24.83	24.8145	100
P16970	P16970	ATP-binding cassette sub-family D member 3	Abcd3	ABCD3_RAT ATP-binding cassette sub-family D member 3 OS=Rattus norvegicus OX=10116 GN=Abcd3 PE=1 SV=3	P2	SC	-1.00679	1.3573	1.06751	-1.04981	WP	-1.12829	NaN	0	-0.00975799560546875	0	0.440742492675781	1.06971	0.0942446390787772	0.203639	-0.0701344807942696	0.116781	NaN	0	-0.174137115478516	0	22.6059	22.6059	66.6667	2	NaN	NaN	0	0	NaN	NaN	33.3333	1	22.676	22.6257	100	3	23.1168	23.1081	100	3	22.7703	22.7158	100
D3ZD23	D3ZD23		Abce1	D3ZD23_RAT ATP-binding cassette subfamily E member 1 OS=Rattus norvegicus OX=10116 GN=Abce1 PE=4 SV=2	P2	-1.0216	SC	-1.0632	1.23546	1.26351	1.31495	WT	-0.0308326085408517	0.0736947	NaN	0	-0.088410695393879	0.113158	0.305045763651531	0.241394	0.337432861328125	0.640407	0.395010948181152	1.45227	NaN	0	24.2703	24.1898	100	3	24.2395	24.2395	66.6667	2	NaN	NaN	0	0	23.9329	23.7556	100	3	23.8444	23.8444	66.6667	2	24.2379	24.2379	66.6667
Q6MG08	Q6MG08	ATP-binding cassette sub-family F member 1	Abcf1	ABCF1_RAT ATP-binding cassette sub-family F member 1 OS=Rattus norvegicus OX=10116 GN=Abcf1 PE=1 SV=1	P2	2.24514	1.26587	-1.00096	1.84647	1.06923	2.40287	-1.36421	1.16680399576823	1.97515	0.340126673380535	0	-0.00138219197591027	0.00128429	0.884771982828777	0	0.0965747833251953	0.1429	1.26476097106934	1.24459	-0.448070526123047	0	22.4005	22.3982	100	3	23.5673	23.5673	66.6667	2	NaN	NaN	33.3333	1	22.304	22.1446	100	3	22.3026	22.3026	66.6667	2	NaN	NaN	33.3333
M0RB66	M0RB66		Ace3	M0RB66_RAT Angiotensin-converting enzyme OS=Rattus norvegicus OX=10116 GN=Ace3 PE=1 SV=1	P2	SP	NaN	NaN	NaN	NaN	1.33786	NaN	NaN	0	NaN	0	NaN	0	NaN	NaN	NaN	NaN	0.419927597045898	0	NaN	0	NaN	NaN	0	0	23.7122	23.7122	66.6667	2	NaN	NaN	33.3333	1	NaN	NaN	0	0	NaN	NaN	33.3333	1	NaN	NaN	0
P68136	P68136	Actin, alpha skeletal muscle	Acta1	ACTS_RAT Actin, alpha skeletal muscle OS=Rattus norvegicus OX=10116 GN=Acta1 PE=1 SV=1	P3	1.25215	-1.40392	1.09998	-1.76511	3.55001	4.04111	4.46335	0.324412663777668	1.56359	-0.489458719889324	1.7977	0.137483596801758	0.740788	-0.819760640462238	2.54971	1.82782363891602	4.3523	2.01475270589193	4.73092	2.15812555948893	3.91109	30.0903	30.0752	100	3	30.4148	30.4276	100	3	29.6009	29.5346	100	3	28.2625	28.249	100	3	28.4	28.3487	100	3	27.4428	27.557	100
P60711;A0A8I5Y704	P60711;A0A8I5Y704	Actin, cytoplasmic 1;Actin, cytoplasmic 1, N-terminally processed	Actb	ACTB_RAT Actin, cytoplasmic 1 OS=Rattus norvegicus OX=10116 GN=Actb PE=1 SV=1;A0A8I5Y704_RAT Similar to Actin, cytoplasmic 2 (Gamma-actin) OS=Rattus norvegicus OX=10116 GN=LOC680768 PE=3 SV=1	P3	NaN	NaN	1.41013	WC	WC	WP	NaN	NaN	NaN	NaN	NaN	0.495831489562988	0.599642	NaN	0	NaN	0	NaN	0	NaN	NaN	NaN	NaN	0	0	NaN	NaN	0	0	NaN	NaN	0	0	25.141	25.141	66.6667	2	25.6368	25.6368	66.6667	2	NaN	NaN	0
Q63028	Q63028;Q05764	Alpha-adducin	Add1	ADDA_RAT Alpha-adducin OS=Rattus norvegicus OX=10116 GN=Add1 PE=1 SV=2	P3	NaN	NaN	1.27108	1.60103	WC	WP	WT	NaN	NaN	NaN	NaN	0.346052169799805	0.689861	0.679001490275066	1.73273	NaN	0	NaN	0	NaN	0	NaN	NaN	0	0	NaN	NaN	0	0	NaN	NaN	0	0	22.4021	22.3935	100	3	22.7481	22.8181	100	3	23.0811	23.0712	100
Q4KLH5;A0A8I6AVV4	Q4KLH5;A0A8I6AVV4	Arf-GAP domain and FG repeat-containing protein 1	Agfg1	AGFG1_RAT Arf-GAP domain and FG repeat-containing protein 1 OS=Rattus norvegicus OX=10116 GN=Agfg1 PE=1 SV=1;A0A8I6AVV4_RAT Arf-GAP domain-containing protein OS=Rattus norvegicus OX=10116 GN=AABR07054262.1 PE=4 SV=1	P3	NaN	NaN	-1.08461	WC	WC	NaN	NaN	NaN	NaN	NaN	NaN	-0.117173194885254	0	NaN	0	NaN	0	NaN	0	NaN	NaN	NaN	NaN	0	0	NaN	NaN	0	0	NaN	NaN	0	0	21.8563	21.8563	66.6667	2	NaN	NaN	33.3333	1	NaN	NaN	0
Q9QZ81	Q9QZ81	Protein argonaute-2	Ago2	AGO2_RAT Protein argonaute-2 OS=Rattus norvegicus OX=10116 GN=Ago2 PE=1 SV=2	P2	1.26549	SC	2.0381	1.53092	1.56577	-1.02859	WT	0.339692433675129	0	NaN	0	1.02722803751627	1.06951	0.614400863647461	0.616799	0.646869659423828	0.625528	-0.0406659444173165	0	NaN	0	22.3326	22.3387	100	3	NaN	NaN	33.3333	1	NaN	NaN	0	0	21.6857	21.7321	100	3	22.713	22.6712	100	3	22.3001	22.3203	100
P01015	P01015	Angiotensinogen;Angiotensin-1;Angiotensin-2;Angiotensin-3;Angiotensin-4;Angiotensin 1-9;Angiotensin 1-7;Angiotensin 1-5;Angiotensin 1-4	Agt	ANGT_RAT Angiotensinogen OS=Rattus norvegicus OX=10116 GN=Agt PE=1 SV=1	N	1.9609	1.79463	1.15443	-1.36211	-1.12286	1.51273	2.17702	0.971514383951824	1.67427	0.84368387858073	2.63422	0.207186381022133	0.403768	-0.445847193400066	1.10071	-0.167174021402996	0.359653	0.597153981526695	0.993945	1.1223570505778	3.17855	22.6594	22.6718	100	3	23.6309	23.736	100	3	23.5031	23.5064	100	3	22.8265	22.6567	100	3	23.0337	23.0335	100	3	22.3807	22.3801	100
P24090	P24090	Alpha-2-HS-glycoprotein	Ahsg	FETUA_RAT Alpha-2-HS-glycoprotein OS=Rattus norvegicus OX=10116 GN=Ahsg PE=1 SV=2	P3	1.8929	1.6811	-1.32976	-1.49761	-2.26216	1.1127	1.11294	0.920597076416016	2.34245	0.749405543009441	1.78	-0.411168416341148	0.768071	-0.582665125528973	1.06871	-1.17770131429037	1.88308	0.154064178466797	0.708585	0.154369354248047	0.417207	27.1125	27.241	100	3	28.0331	28.072	100	3	27.8619	27.8874	100	3	28.2902	28.511	100	3	27.879	27.8818	100	3	27.7075	27.6798	100
A0A8I5ZQQ9	A0A8I5ZQQ9		Ak2	A0A8I5ZQQ9_RAT Adenylate kinase 2, mitochondrial OS=Rattus norvegicus OX=10116 GN=RGD1562178 PE=3 SV=1	P2	SC	SC	1.1131	-1.15783	-1.56223	WP	WT	NaN	0	NaN	0	0.154577255249023	0.257419	-0.211421330769856	0.564357	-0.643608411153156	1.4894	NaN	0	NaN	0	24.7245	24.7245	66.6667	2	NaN	NaN	0	0	NaN	NaN	0	0	25.3681	25.4274	100	3	25.5227	25.6442	100	3	25.1567	25.2522	100
P47197	P47197	RAC-beta serine/threonine-protein kinase	Akt2	AKT2_RAT RAC-beta serine/threonine-protein kinase OS=Rattus norvegicus OX=10116 GN=Akt2 PE=1 SV=1	P2	-1.09714	SC	-1.00658	-1.04479	1.20359	1.10425	WT	-0.13374137878418	0.178126	NaN	0	-0.00946553548176965	0.011878	-0.0632184346516915	0.0587705	0.267347971598308	0.280104	0.143072128295898	0.475351	NaN	0	22.3982	22.3982	66.6667	2	22.2645	22.2645	66.6667	2	NaN	NaN	0	0	22.1309	22.1917	100	3	22.1214	22.1463	100	3	22.0677	22.0677	66.6667
O09178	O09178	AMP deaminase 3	Ampd3	AMPD3_RAT AMP deaminase 3 OS=Rattus norvegicus OX=10116 GN=Ampd3 PE=1 SV=2	P3	NaN	NaN	WC	WC	WC	NaN	NaN	NaN	NaN	NaN	NaN	NaN	0	NaN	0	NaN	0	NaN	NaN	NaN	NaN	NaN	NaN	0	0	NaN	NaN	0	0	NaN	NaN	0	0	26.6547	26.7644	100	3	NaN	NaN	0	0	NaN	NaN	0
Q8R560	Q8R560	Ankyrin repeat domain-containing protein 1	Ankrd1	ANKR1_RAT Ankyrin repeat domain-containing protein 1 OS=Rattus norvegicus OX=10116 GN=Ankrd1 PE=1 SV=1	P3	1.21203	-1.28279	1.22295	1.10796	2.61958	2.59617	1.84312	0.277420679728188	0.568121	-0.359282175699871	0	0.290370941162109	0.864431	0.147899627685547	0.304305	1.38933436075846	2.64407	1.37638409932454	2.33512	0.882152557373047	0	24.0623	24.199	100	3	24.3398	24.326	100	3	NaN	NaN	33.3333	1	22.673	22.6589	100	3	22.9634	22.9634	66.6667	2	22.8209	22.7367	100
P61212	P61212	ADP-ribosylation factor-like protein 1	Arl1	ARL1_RAT ADP-ribosylation factor-like protein 1 OS=Rattus norvegicus OX=10116 GN=Arl1 PE=1 SV=1	P2	1.11117	SC	-1.12238	-1.02684	1.36184	1.69844	WT	0.152084350585938	0	NaN	0	-0.166562080383301	0	-0.0382137298583984	0	0.445562362670898	0	0.764208793640137	0	NaN	0	22.5266	22.4947	100	3	NaN	NaN	33.3333	1	NaN	NaN	0	0	NaN	NaN	33.3333	1	21.9144	21.9144	66.6667	2	22.0428	22.0428	66.6667
O88656	O88656	Actin-related protein 2/3 complex subunit 1B	Arpc1b	ARC1B_RAT Actin-related protein 2/3 complex subunit 1B OS=Rattus norvegicus OX=10116 GN=Arpc1b PE=1 SV=3	P2	1.37799	SC	-1.12784	1.14978	1.2337	1.91736	WT	0.462563196818035	0	NaN	0	-0.173565864562988	0.165238	0.201358477274578	0.271187	0.302992184956867	0.514842	0.939121246337891	0	NaN	0	23.3953	23.3665	100	3	NaN	NaN	33.3333	1	NaN	NaN	0	0	23.0923	23.0923	66.6667	2	22.9187	22.9187	66.6667	2	23.2937	23.4197	100
Q712U5	Q712U5	cAMP-regulated phosphoprotein 19	Arpp19	ARP19_RAT cAMP-regulated phosphoprotein 19 OS=Rattus norvegicus OX=10116 GN=Arpp19 PE=1 SV=3	P1	1.48198	SC	NaN	WT	SC	1.25213	WT	0.567530632019043	0	NaN	0	NaN	0	NaN	0	NaN	0	0.324378967285156	0	NaN	0	22.399	22.399	66.6667	2	NaN	NaN	33.3333	1	NaN	NaN	0	0	NaN	NaN	0	0	NaN	NaN	33.3333	1	22.2431	22.2431	66.6667
A0A096MKE0	A0A096MKE0		Asph	A0A096MKE0_RAT Aspartate-beta-hydroxylase OS=Rattus norvegicus OX=10116 GN=Asph PE=1 SV=1	N	2.26196	1.37683	NaN	NaN	NaN	SP	NaN	1.17757511138916	0	0.46135139465332	0	NaN	NaN	NaN	NaN	NaN	0	NaN	0	NaN	0	NaN	NaN	33.3333	1	24.1698	24.1698	66.6667	2	NaN	NaN	33.3333	1	NaN	NaN	0	0	NaN	NaN	0	0	NaN	NaN	0
P06686	P06686;Q64541;P54708	Sodium/potassium-transporting ATPase subunit alpha-2	Atp1a2	AT1A2_RAT Sodium/potassium-transporting ATPase subunit alpha-2 OS=Rattus norvegicus OX=10116 GN=Atp1a2 PE=1 SV=1	P1	1.29829	2.61513	-1.0198	1.12993	-2.0248	-1.52932	1.14303	0.376611073811848	0.645032	1.38688405354818	3.11379	-0.028281529744465	0.143065	0.176232655843098	0.77836	-1.01778221130371	3.20154	-0.612889607747398	1.13984	0.192869186401367	0.571282	23.656	23.6114	100	3	24.0327	24.2424	100	3	25.0429	25.1044	100	3	24.6738	24.634	100	3	24.6455	24.6629	100	3	24.8501	24.7939	100
P11505;Q64542;Q64568	P11505;Q64542;Q64568	Plasma membrane calcium-transporting ATPase 1;Plasma membrane calcium-transporting ATPase 4;Plasma membrane calcium-transporting ATPase 3	Atp2b1;Atp2b4;Atp2b3	AT2B1_RAT Plasma membrane calcium-transporting ATPase 1 OS=Rattus norvegicus OX=10116 GN=Atp2b1 PE=1 SV=3;AT2B4_RAT Plasma membrane calcium-transporting ATPase 4 OS=Rattus norvegicus OX=10116 GN=Atp2b4 PE=1 SV=1;AT2B3_RAT Plasma membrane calcium-transporti	P3	NaN	NaN	WC	-1.07977	WC	NaN	NaN	NaN	NaN	NaN	NaN	NaN	0	-0.110723495483398	0	NaN	0	NaN	NaN	NaN	0	NaN	NaN	0	0	NaN	NaN	0	0	NaN	NaN	0	0	21.8283	21.8283	66.6667	2	NaN	NaN	0	0	NaN	NaN	33.3333
Q9ER24	Q9ER24	Ataxin-10	Atxn10	ATX10_RAT Ataxin-10 OS=Rattus norvegicus OX=10116 GN=Atxn10 PE=1 SV=1	P2	1.47926	SC	-1.51623	-1.39992	-1.13997	1.96752	WT	0.564879417419434	0.898215	NaN	0	-0.600486755371094	0	-0.485340118408203	0.799158	-0.188989639282227	0.296244	0.976376533508301	0	NaN	0	22.0765	22.1415	100	3	22.6413	22.6413	66.6667	2	NaN	NaN	0	0	22.2655	22.2889	100	3	NaN	NaN	33.3333	1	21.7801	21.7636	100
A0A8I6ATU9	A0A8I6ATU9		Atxn2	A0A8I6ATU9_RAT Ataxin 2 OS=Rattus norvegicus OX=10116 GN=Atxn2 PE=1 SV=1	P3	NaN	NaN	-1.05502	1.25884	WC	NaN	WT	NaN	NaN	NaN	NaN	-0.0772771835327148	0	0.332100232442219	0.511768	NaN	0	NaN	0	NaN	0	NaN	NaN	0	0	NaN	NaN	0	0	NaN	NaN	0	0	21.9834	21.9834	66.6667	2	NaN	NaN	33.3333	1	22.3155	22.3235	100
P07151	P07151	Beta-2-microglobulin	B2m	B2MG_RAT Beta-2-microglobulin OS=Rattus norvegicus OX=10116 GN=B2m PE=1 SV=1	P2	1.84404	SC	NaN	1.06621	1.14677	NaN	NaN	0.882866859436035	0	NaN	0	NaN	0	0.0924968719482422	0	0.197571754455566	0.513546	NaN	0	NaN	0	22.7056	22.7056	66.6667	2	NaN	NaN	33.3333	1	NaN	NaN	0	0	22.5081	22.5061	100	3	NaN	NaN	0	0	NaN	NaN	33.3333
B0BN74	B0BN74		Bag2	B0BN74_RAT BAG cochaperone 2 OS=Rattus norvegicus OX=10116 GN=Bag2 PE=2 SV=1	P2	SC	SC	1.43558	1.85876	1.99792	NaN	WT	NaN	0	NaN	0	0.521638234456379	0	0.894340833028156	1.71661	0.998501141866047	1.85528	NaN	0	NaN	0	23.8104	23.8104	66.6667	2	NaN	NaN	0	0	NaN	NaN	0	0	22.8119	22.6845	100	3	NaN	NaN	33.3333	1	23.7062	23.7062	66.6667
D4A1J4	D4A1J4	3-hydroxybutyrate dehydrogenase type 2	Bdh2	BDH2_RAT 3-hydroxybutyrate dehydrogenase type 2 OS=Rattus norvegicus OX=10116 GN=Bdh2 PE=1 SV=2	P2	1.06891	SC	1.0486	1.17091	1.00287	1.0223	WT	0.0961418151855469	0	NaN	0	0.0684595108032227	0.368716	0.227635383605957	0.819236	0.00413227081298828	0.00485586	0.0318145751953125	0	NaN	0	22.6712	22.6712	66.6667	2	NaN	NaN	33.3333	1	NaN	NaN	0	0	22.6671	22.6671	66.6667	2	22.7355	22.7355	66.6667	2	22.8947	22.8947	66.6667
Q8VHI8	Q8VHI8	Vesicle transport protein SEC20	Bnip1	SEC20_RAT Vesicle transport protein SEC20 OS=Rattus norvegicus OX=10116 GN=Bnip1 PE=2 SV=1	P2	SC	SC	NaN	NaN	1.62979	NaN	NaN	NaN	0	NaN	0	NaN	0	NaN	0	0.704689025878906	0	NaN	NaN	NaN	NaN	21.7886	21.7886	66.6667	2	NaN	NaN	0	0	NaN	NaN	0	0	NaN	NaN	33.3333	1	NaN	NaN	0	0	NaN	NaN	0
Q4V8K5	Q4V8K5	BRO1 domain-containing protein BROX	Brox	BROX_RAT BRO1 domain-containing protein BROX OS=Rattus norvegicus OX=10116 GN=Brox PE=2 SV=1	P3	NaN	NaN	-1.48498	-1.27244	WC	1.65406	1.5641	NaN	0	NaN	0	-0.570440292358398	0	-0.347597122192383	1.52723	NaN	0	0.72601318359375	0	0.645328521728516	0	NaN	NaN	0	0	NaN	NaN	33.3333	1	NaN	NaN	33.3333	1	22.9826	22.9826	66.6667	2	NaN	NaN	33.3333	1	22.6351	22.6351	66.6667
D4A3I4;A0A0G2K4W2	D4A3I4;A0A0G2K4W2	Transcription factor BTF3	Btf3l4	D4A3I4_RAT Transcription factor BTF3 OS=Rattus norvegicus OX=10116 GN=Btf3l4 PE=1 SV=1;A0A0G2K4W2_RAT Transcription factor BTF3 OS=Rattus norvegicus OX=10116 GN=RGD1561589 PE=3 SV=1	P2	1.63942	SC	1.2008	1.47364	-1.05672	1.292	NaN	0.713186264038086	0	NaN	0	0.263992309570313	0.512368	0.559386571248371	0	-0.079588572184246	0.18995	0.369605382283527	0	NaN	0	23.314	23.314	66.6667	2	NaN	NaN	33.3333	1	NaN	NaN	0	0	23.3936	23.4018	100	3	23.6576	23.7306	100	3	NaN	NaN	33.3333
P47727	P47727;B2GV72	Carbonyl reductase [NADPH] 1	Cbr1	CBR1_RAT Carbonyl reductase [NADPH] 1 OS=Rattus norvegicus OX=10116 GN=Cbr1 PE=1 SV=2	P3	1.23438	1.41372	1.03933	1.27997	-2.85082	-2.40034	-2.58111	0.303790410359699	1.10041	0.49949836730957	1.5839	0.0556507110595703	0.157438	0.356114705403645	1.24803	-1.51137669881185	3.1796	-1.26323699951172	3.68564	-1.36799303690592	3.49129	24.964	25.0256	100	3	25.2677	25.3634	100	3	25.4635	25.4533	100	3	26.4753	26.4992	100	3	26.531	26.5295	100	3	26.8314	26.8275	100
P04218	P04218	OX-2 membrane glycoprotein	Cd200	OX2G_RAT OX-2 membrane glycoprotein OS=Rattus norvegicus OX=10116 GN=Cd200 PE=2 SV=1	P1	SC	1.79984	NaN	NaN	SC	NaN	NaN	NaN	0	0.847867965698242	0	NaN	NaN	NaN	NaN	NaN	0	NaN	NaN	NaN	0	22.5638	22.5638	66.6667	2	NaN	NaN	0	0	NaN	NaN	33.3333	1	NaN	NaN	0	0	NaN	NaN	0	0	NaN	NaN	0
Q07969	Q07969	Platelet glycoprotein 4	Cd36	CD36_RAT Platelet glycoprotein 4 OS=Rattus norvegicus OX=10116 GN=Cd36 PE=1 SV=3	P3	1.03177	1.22322	-1.03649	1.09382	-4.64452	-4.34302	-4.15319	0.0451278686523438	0.196977	0.290689468383789	1.42295	-0.0517024993896484	0.585096	0.12938117980957	0.85199	-2.21552848815918	6.41213	-2.11869812011719	4.7183	-2.05422019958496	4.26871	26.6794	26.6947	100	3	26.7246	26.6715	100	3	26.9701	27.0607	100	3	28.895	28.9248	100	3	28.8433	28.8446	100	3	29.0244	29.0286	100
Q64244	Q64244	ADP-ribosyl cyclase/cyclic ADP-ribose hydrolase 1	Cd38	CD38_RAT ADP-ribosyl cyclase/cyclic ADP-ribose hydrolase 1 OS=Rattus norvegicus OX=10116 GN=Cd38 PE=1 SV=1	P3	NaN	NaN	1.62869	1.61445	WC	WP	WT	NaN	NaN	NaN	NaN	0.70371150970459	1.21597	0.69104512532552	1.34049	NaN	0	NaN	0	NaN	0	NaN	NaN	0	0	NaN	NaN	0	0	NaN	NaN	0	0	21.7542	21.8925	100	3	22.4579	22.4579	66.6667	2	22.4452	22.4861	100
P97829	P97829	Leukocyte surface antigen CD47	Cd47	CD47_RAT Leukocyte surface antigen CD47 OS=Rattus norvegicus OX=10116 GN=Cd47 PE=1 SV=1	P2	SC	-1.14247	1.02186	1.33803	1.26009	WP	-1.21314	NaN	0	-0.192161877950031	0.127003	0.0311940511067732	0.0775747	0.420109430948894	1.51437	0.333524703979492	0.943584	NaN	0	-0.278746604919434	0.19907	23.8936	23.8531	100	3	NaN	NaN	0	0	23.7014	23.7014	66.6667	2	23.5601	23.4762	100	3	23.5912	23.6792	100	3	23.9802	23.9701	100
P40241	P40241	CD9 antigen	Cd9	CD9_RAT CD9 antigen OS=Rattus norvegicus OX=10116 GN=Cd9 PE=1 SV=2	P3	1.52148	1.71576	-1.12858	-1.22388	-2.70692	-1.57644	-1.28909	0.605474472045898	0.845856	0.778843561808269	0.732231	-0.174510955810547	0.386157	-0.291460037231445	0.83699	-1.43665186564128	1.93797	-0.656666437784832	1.50199	-0.366348266601563	0.567569	23.1386	23.218	100	3	23.744	23.6937	100	3	23.9174	23.9174	66.6667	2	24.5752	24.6062	100	3	24.4007	24.405	100	3	24.2837	24.2805	100
P70500	P70500	CDP-diacylglycerol--inositol 3-phosphatidyltransferase	Cdipt	CDIPT_RAT CDP-diacylglycerol--inositol 3-phosphatidyltransferase OS=Rattus norvegicus OX=10116 GN=Cdipt PE=1 SV=1	P2	1.01234	SC	-1.27955	1.18643	1.39596	1.80824	WT	0.0176925659179688	0.0458859	NaN	0	-0.355640411376953	0	0.246622085571289	0	0.481254577636719	0	0.854587554931641	0	NaN	0	23.2443	23.2443	66.6667	2	23.262	23.262	66.6667	2	NaN	NaN	0	0	NaN	NaN	33.3333	1	NaN	NaN	33.3333	1	23.0096	23.0096	66.6667
Q792H5	Q792H5	CUGBP Elav-like family member 2	Celf2	CELF2_RAT CUGBP Elav-like family member 2 OS=Rattus norvegicus OX=10116 GN=Celf2 PE=2 SV=1	P2	SC	SC	-1.5242	1.17734	1.23491	WP	WT	NaN	0	NaN	0	-0.608055114746094	0.702422	0.235527674357098	0.612487	0.304411570231121	0.66713	NaN	0	NaN	0	25.176	25.176	66.6667	2	NaN	NaN	0	0	NaN	NaN	0	0	24.8716	24.8769	100	3	24.2636	24.5079	100	3	25.1072	25.1072	66.6667
P10959	P10959;Q63108;Q64573;Q63010	Carboxylesterase 1C	Ces1c	EST1C_RAT Carboxylesterase 1C OS=Rattus norvegicus OX=10116 GN=Ces1c PE=1 SV=3	P3	1.29441	1.12219	1.03039	-1.01185	-2.8477	-2.26686	-2.50792	0.372299830118813	1.29683	0.166313807169594	0.204314	0.0431944529215507	0.142328	-0.0169957478841134	0.0725883	-1.50979932149251	4.4347	-1.18069394429525	2.76236	-1.3264897664388	1.8627	24.1375	24.093	100	3	24.5098	24.4658	100	3	24.3039	24.5271	100	3	25.6473	25.6865	100	3	25.6905	25.6245	100	3	25.6303	25.5858	100
P32038	P32038	Complement factor D	Cfd	CFAD_RAT Complement factor D OS=Rattus norvegicus OX=10116 GN=Cfd PE=1 SV=2	P3	NaN	NaN	1.10564	WC	WC	WP	NaN	NaN	NaN	NaN	NaN	0.144879341125488	0.24086	NaN	0	NaN	0	NaN	0	NaN	NaN	NaN	NaN	0	0	NaN	NaN	0	0	NaN	NaN	0	0	22.4486	22.4486	66.6667	2	22.5935	22.5935	66.6667	2	NaN	NaN	0
F7ESI5	F7ESI5;A0A8I6A1C5		Cfhr1	F7ESI5_RAT Complement factor H-related 1 OS=Rattus norvegicus OX=10116 GN=Cfhr1 PE=1 SV=1	P3	NaN	NaN	1.08236	-1.07916	WC	NaN	NaN	NaN	NaN	NaN	NaN	0.114181518554688	0	-0.109905242919922	0	NaN	0	NaN	0	NaN	0	NaN	NaN	0	0	NaN	NaN	0	0	NaN	NaN	0	0	22.3113	22.3113	66.6667	2	NaN	NaN	33.3333	1	NaN	NaN	33.3333
A0A8I6AEZ5	A0A8I6AEZ5		Clasp1	A0A8I6AEZ5_RAT Cytoplasmic linker associated protein 1 OS=Rattus norvegicus OX=10116 GN=Clasp1 PE=1 SV=1	P1	SC	SC	-1.48323	-1.55519	-2.07874	WP	WT	NaN	0	NaN	0	-0.568740844726563	0	-0.63709545135498	0	-1.05571269989014	0	NaN	0	NaN	0	24.4393	24.4393	66.6667	2	NaN	NaN	0	0	NaN	NaN	0	0	NaN	NaN	33.3333	1	24.9262	24.9262	66.6667	2	24.8579	24.8579	66.6667
P05371	P05371	Clusterin;Clusterin beta chain;Clusterin alpha chain	Clu	CLUS_RAT Clusterin OS=Rattus norvegicus OX=10116 GN=Clu PE=1 SV=2	P2	1.31303	SC	-1.18878	-1.4105	-1.0763	1.45026	WT	0.392902374267578	0.523	NaN	0	-0.249485015869141	0.293903	-0.49620755513509	0.52047	-0.106079737345375	0.0885341	0.536307652791344	1.17733	NaN	0	23.4617	23.61	100	3	23.8546	23.9404	100	3	NaN	NaN	0	0	23.5677	23.5485	100	3	23.3183	23.3219	100	3	23.0715	23.0715	66.6667
P37397	P37397	Calponin-3	Cnn3	CNN3_RAT Calponin-3 OS=Rattus norvegicus OX=10116 GN=Cnn3 PE=1 SV=1	P1	SC	SC	NaN	NaN	SC	NaN	NaN	NaN	0	NaN	0	NaN	0	NaN	0	NaN	0	NaN	0	NaN	0	22.7419	22.7419	66.6667	2	NaN	NaN	0	0	NaN	NaN	0	0	NaN	NaN	0	0	NaN	NaN	33.3333	1	NaN	NaN	33.3333
A0A8I5YBR2	A0A8I5YBR2		Cops6	A0A8I5YBR2_RAT COP9 signalosome complex subunit 6 OS=Rattus norvegicus OX=10116 GN=Cops6 PE=1 SV=1	P2	1.3485	SC	-1.15942	WC	1.27379	1.99154	NaN	0.431356430053711	0	NaN	0	-0.213406880696617	0.24475	NaN	0	0.349124272664387	0.394208	0.993887583414715	0	NaN	NaN	22.9817	23.0352	100	3	NaN	NaN	33.3333	1	NaN	NaN	0	0	22.6326	22.4034	100	3	22.4192	22.5536	100	3	NaN	NaN	0
Q68FT1	Q68FT1	Ubiquinone biosynthesis protein COQ9, mitochondrial	Coq9	COQ9_RAT Ubiquinone biosynthesis protein COQ9, mitochondrial OS=Rattus norvegicus OX=10116 GN=Coq9 PE=1 SV=2	P3	1.95221	1.87487	-1.72008	-1.7451	-2.63526	1.27424	1.24157	0.965106964111328	2.0533	0.906791687011719	0.991832	-0.782473246256512	0.927134	-0.803312301635742	0.927696	-1.39794286092122	1.58439	0.349637349446617	0.906746	0.312161127726238	0.29544	25.112	25.08	100	3	26.0771	26.1149	100	3	26.0188	25.7595	100	3	26.5099	26.2167	100	3	25.7275	25.6774	100	3	25.7066	25.7848	100
B0BNA5	B0BNA5	Coactosin-like protein	Cotl1	COTL1_RAT Coactosin-like protein OS=Rattus norvegicus OX=10116 GN=Cotl1 PE=1 SV=1	P1	SC	SC	NaN	NaN	SC	NaN	NaN	NaN	0	NaN	0	NaN	0	NaN	0	NaN	0	NaN	0	NaN	0	23.8557	23.8557	66.6667	2	NaN	NaN	0	0	NaN	NaN	0	0	NaN	NaN	0	0	NaN	NaN	33.3333	1	NaN	NaN	33.3333
Q63135	Q63135	Complement component receptor 1-like protein	Cr1l	CR1L_RAT Complement component receptor 1-like protein OS=Rattus norvegicus OX=10116 GN=Cr1l PE=1 SV=1	P3	NaN	NaN	1.39489	1.07805	WC	NaN	1.67039	NaN	NaN	NaN	0	0.480151176452637	0	0.108428001403809	0.44642	NaN	0	NaN	0	0.740182876586914	0	NaN	NaN	0	0	NaN	NaN	0	0	NaN	NaN	33.3333	1	22.8299	22.8299	66.6667	2	NaN	NaN	33.3333	1	22.9383	22.9383	66.6667
Q5U2U2	Q5U2U2	Crk-like protein	Crkl	CRKL_RAT Crk-like protein OS=Rattus norvegicus OX=10116 GN=Crkl PE=1 SV=1	P2	-1.0166	SC	-1.02933	1.23883	1.29097	1.30714	WT	-0.0237483978271484	0.069102	NaN	0	-0.0417124430338518	0.232879	0.308972676595054	1.13141	0.368453343709312	1.70919	0.386417388916016	1.75434	NaN	0	23.7349	23.6994	100	3	23.7111	23.7213	100	3	NaN	NaN	0	0	23.3664	23.382	100	3	23.3247	23.3222	100	3	23.6754	23.6831	100
P67874	P67874	Casein kinase II subunit beta	Csnk2b	CSK2B_RAT Casein kinase II subunit beta OS=Rattus norvegicus OX=10116 GN=Csnk2b PE=1 SV=1	P2	SC	SC	1.34266	-1.24865	1.0243	WP	WT	NaN	0	NaN	0	0.42509937286377	0	-0.320374488830566	0	0.0346336364746094	0	NaN	0	NaN	0	23.1424	23.1424	66.6667	2	NaN	NaN	0	0	NaN	NaN	0	0	NaN	NaN	33.3333	1	23.5329	23.5329	66.6667	2	22.7874	22.7874	66.6667
P50463	P50463	Cysteine and glycine-rich protein 3	Csrp3	CSRP3_RAT Cysteine and glycine-rich protein 3 OS=Rattus norvegicus OX=10116 GN=Csrp3 PE=1 SV=1	P3	-1.06607	-1.41601	1.17295	1.04034	2.3363	1.86837	1.58594	-0.0923055013020821	0.51529	-0.501832326253254	1.42261	0.230139414469402	0.450666	0.0570545196533203	0.0918081	1.22422726949056	2.2443	0.901782353719074	4.07508	0.665340423583984	1.87791	30.8847	30.8988	100	3	30.7924	30.8429	100	3	30.3828	30.2526	100	3	29.6604	29.8724	100	3	29.8906	29.8854	100	3	29.7175	29.7462	100
F7F0L0	F7F0L0		Ctps1	F7F0L0_RAT CTP synthase OS=Rattus norvegicus OX=10116 GN=Ctps1 PE=1 SV=1	P2	SP	NaN	NaN	NaN	NaN	SP	NaN	NaN	0	NaN	NaN	NaN	NaN	NaN	0	NaN	NaN	NaN	0	NaN	0	NaN	NaN	0	0	22.359	22.359	66.6667	2	NaN	NaN	0	0	NaN	NaN	0	0	NaN	NaN	0	0	NaN	NaN	33.3333
A0A8I6G8I6	A0A8I6G8I6		Cul2	A0A8I6G8I6_RAT Cullin 2 OS=Rattus norvegicus OX=10116 GN=Cul2 PE=1 SV=1	P2	SC	SC	-1.20967	-1.15449	1.41802	NaN	WT	NaN	0	NaN	0	-0.274612426757813	0	-0.207251866658527	0.146143	0.503876368204754	0.407748	NaN	0	NaN	0	22.2123	22.1493	100	3	NaN	NaN	0	0	NaN	NaN	0	0	21.7084	21.389	100	3	NaN	NaN	33.3333	1	21.5012	21.525	100
F7FNG5;D3ZK73	F7FNG5;D3ZK73		Cul4a	F7FNG5_RAT Cullin 4A OS=Rattus norvegicus OX=10116 GN=Cul4a PE=1 SV=1;D3ZK73_RAT Cullin 4B OS=Rattus norvegicus OX=10116 GN=Cul4b PE=1 SV=1	P2	SC	SC	1.22727	1.11696	1.38932	WP	NaN	NaN	0	NaN	0	0.295447985331219	0.333761	0.159577051798504	0	0.474382082621258	0.564371	NaN	0	NaN	0	23.9685	23.9685	66.6667	2	NaN	NaN	0	0	NaN	NaN	0	0	23.4941	23.3144	100	3	23.7896	23.7896	66.6667	2	NaN	NaN	33.3333
D4A8H8;A0A8I6AHL8	D4A8H8;A0A8I6AHL8		Cyfip1	D4A8H8_RAT Cytoplasmic FMR1-interacting protein OS=Rattus norvegicus OX=10116 GN=Cyfip1 PE=1 SV=1;A0A8I6AHL8_RAT Cytoplasmic FMR1-interacting protein OS=Rattus norvegicus OX=10116 GN=Cyfip2 PE=3 SV=1	P2	SC	SC	1.14759	-1.07827	1.35659	NaN	WT	NaN	0	NaN	0	0.198606491088867	0	-0.108720779418945	0	0.439980506896973	0	NaN	0	NaN	0	22.0529	22.0529	66.6667	2	NaN	NaN	0	0	NaN	NaN	0	0	NaN	NaN	33.3333	1	NaN	NaN	33.3333	1	21.5042	21.5042	66.6667
P97694	P97694;P97696;P63035	Cytohesin-1	Cyth1	CYH1_RAT Cytohesin-1 OS=Rattus norvegicus OX=10116 GN=Cyth1 PE=1 SV=1	P3	NaN	NaN	WC	WC	WC	NaN	NaN	NaN	NaN	NaN	NaN	NaN	0	NaN	0	NaN	0	NaN	NaN	NaN	NaN	NaN	NaN	0	0	NaN	NaN	0	0	NaN	NaN	0	0	22.3596	22.3412	100	3	NaN	NaN	0	0	NaN	NaN	0
P61805	P61805	Dolichyl-diphosphooligosaccharide--protein glycosyltransferase subunit DAD1	Dad1	DAD1_RAT Dolichyl-diphosphooligosaccharide--protein glycosyltransferase subunit DAD1 OS=Rattus norvegicus OX=10116 GN=Dad1 PE=3 SV=3	P2	SP	NaN	NaN	NaN	NaN	SP	NaN	NaN	0	NaN	0	NaN	0	NaN	0	NaN	0	NaN	0	NaN	0	NaN	NaN	0	0	22.8389	22.8389	66.6667	2	NaN	NaN	33.3333	1	NaN	NaN	33.3333	1	NaN	NaN	0	0	NaN	NaN	0
O08557	O08557	N(G),N(G)-dimethylarginine dimethylaminohydrolase 1	Ddah1	DDAH1_RAT N(G),N(G)-dimethylarginine dimethylaminohydrolase 1 OS=Rattus norvegicus OX=10116 GN=Ddah1 PE=1 SV=3	P1	-1.17761	-2.17565	-1.065	-1.11745	-3.20158	-3.54009	-6.23338	-0.235857645670571	0.707381	-1.12144692738851	0.993949	-0.0908565521240234	0.18876	-0.160216013590496	0.440859	-1.67878405253093	3.34284	-1.82378514607747	3.2879	-2.64001496632894	1.93197	23.6393	23.6094	100	3	23.4035	23.4123	100	3	22.5179	22.5179	66.6667	2	25.3181	25.1783	100	3	25.2273	25.231	100	3	25.1579	25.1419	100
E9PT29	E9PT29		Ddx17	E9PT29_RAT RNA helicase OS=Rattus norvegicus OX=10116 GN=Ddx17 PE=1 SV=4	P3	NaN	NaN	1.08559	WC	WC	WP	NaN	NaN	NaN	NaN	NaN	0.118477821350098	0.235916	NaN	0	NaN	0	NaN	0	NaN	NaN	NaN	NaN	0	0	NaN	NaN	0	0	NaN	NaN	0	0	21.8354	21.8354	66.6667	2	21.9539	21.9539	66.6667	2	NaN	NaN	0
A0A8I6GAE6	A0A8I6GAE6		Ddx19b	A0A8I6GAE6_RAT RNA helicase OS=Rattus norvegicus OX=10116 GN=Ddx19b PE=1 SV=1	P2	-1.06977	SC	-1.1457	1.01407	1.23375	1.32133	WT	-0.0972986221313477	0.0969963	NaN	0	-0.196232795715332	0.181351	0.0201606750488281	0.0227486	0.303054809570313	0.3416	0.401988983154297	0.400226	NaN	0	22.1215	22.1582	100	3	22.0242	22.0242	66.6667	2	NaN	NaN	0	0	21.8185	21.8185	66.6667	2	21.6222	21.6222	66.6667	2	21.8386	21.9717	100
A0A8I6GLR7	A0A8I6GLR7		Dnah3	A0A8I6GLR7_RAT Dynein, axonemal, heavy chain 3 OS=Rattus norvegicus OX=10116 GN=Dnah3 PE=1 SV=1	P2	SC	SC	1.2961	NaN	-1.32851	NaN	NaN	NaN	0	NaN	0	0.374181747436523	0	NaN	0	-0.409811973571777	0	NaN	0	NaN	NaN	23.1589	23.1589	66.6667	2	NaN	NaN	0	0	NaN	NaN	0	0	NaN	NaN	33.3333	1	NaN	NaN	33.3333	1	NaN	NaN	0
F1MAM6	F1MAM6		Dnah8	F1MAM6_RAT Dynein, axonemal, heavy chain 8 OS=Rattus norvegicus OX=10116 GN=Dnah8 PE=1 SV=4	P2	SP	NaN	NaN	WT	NaN	1.43967	3.19324	NaN	0	NaN	0	NaN	0	NaN	0	NaN	NaN	0.525740623474121	0	1.67502021789551	0	NaN	NaN	0	0	26.5897	26.5897	66.6667	2	NaN	NaN	33.3333	1	NaN	NaN	0	0	NaN	NaN	33.3333	1	26.1075	26.1075	66.6667
P63036	P63036	DnaJ homolog subfamily A member 1	Dnaja1	DNJA1_RAT DnaJ homolog subfamily A member 1 OS=Rattus norvegicus OX=10116 GN=Dnaja1 PE=1 SV=1	P3	NaN	NaN	WC	1.40565	WC	NaN	WT	NaN	NaN	NaN	NaN	NaN	0	0.491232872009277	0.683793	NaN	0	NaN	NaN	NaN	0	NaN	NaN	0	0	NaN	NaN	0	0	NaN	NaN	0	0	23.0296	23.0296	66.6667	2	NaN	NaN	0	0	23.5208	23.5208	66.6667
A0A8I6AFJ7	A0A8I6AFJ7		Dnajc13	A0A8I6AFJ7_RAT DnaJ heat shock protein family (Hsp40) member C13 OS=Rattus norvegicus OX=10116 GN=Dnajc13 PE=1 SV=1	P1	SP	ST	1.03859	1.18815	WC	1.59876	2.79096	NaN	0	NaN	0	0.0546220143636091	0.110067	0.248714447021484	0.61677	NaN	0	0.676957448323567	1.26533	1.48076025644938	2.43302	NaN	NaN	0	0	25.387	25.387	66.6667	2	26.3849	26.3849	66.6667	2	24.6554	24.6257	100	3	24.71	24.7383	100	3	24.9041	24.9063	100
P60905	P60905	DnaJ homolog subfamily C member 5	Dnajc5	DNJC5_RAT DnaJ homolog subfamily C member 5 OS=Rattus norvegicus OX=10116 GN=Dnajc5 PE=1 SV=1	P2	SP	NaN	NaN	NaN	NaN	SP	NaN	NaN	0	NaN	NaN	NaN	NaN	NaN	NaN	NaN	NaN	NaN	0	NaN	NaN	NaN	NaN	0	0	22.4849	22.4849	66.6667	2	NaN	NaN	0	0	NaN	NaN	0	0	NaN	NaN	0	0	NaN	NaN	0
B2RZ77	B2RZ77		Dpt	B2RZ77_RAT Dermatopontin OS=Rattus norvegicus OX=10116 GN=Dpt PE=1 SV=1	P1	SC	SC	NaN	WT	SC	NaN	WT	NaN	0	NaN	0	NaN	0	NaN	0	NaN	0	NaN	0	NaN	0	23.2692	23.2692	66.6667	2	NaN	NaN	0	0	NaN	NaN	0	0	NaN	NaN	0	0	NaN	NaN	33.3333	1	23.5194	23.5194	66.6667
Q62871	Q62871	Cytoplasmic dynein 1 intermediate chain 2	Dync1i2	DC1I2_RAT Cytoplasmic dynein 1 intermediate chain 2 OS=Rattus norvegicus OX=10116 GN=Dync1i2 PE=1 SV=1	P2	-1.33103	SC	-1.14	-1.02945	-1.00563	-1.17414	WT	-0.412542343139648	1.44902	NaN	0	-0.189037958780926	0.684541	-0.0418701171875	0.110083	-0.00810368855794152	0.0243642	-0.231608072916664	0.734502	NaN	0	24.7433	24.7646	100	3	24.3308	24.3656	100	3	NaN	NaN	0	0	24.7514	24.7979	100	3	24.5624	24.5015	100	3	24.7095	24.6634	100
P63170	P63170	Dynein light chain 1, cytoplasmic	Dynll1	DYL1_RAT Dynein light chain 1, cytoplasmic OS=Rattus norvegicus OX=10116 GN=Dynll1 PE=1 SV=1	P3	NaN	NaN	-1.08076	1.10095	WC	WP	WT	NaN	NaN	NaN	NaN	-0.112052599589031	0.157131	0.138744354248047	0.189019	NaN	0	NaN	0	NaN	0	NaN	NaN	0	0	NaN	NaN	0	0	NaN	NaN	0	0	24.4774	24.631	100	3	24.3653	24.3653	66.6667	2	24.6161	24.4863	100
A0A8I5ZY32	A0A8I5ZY32		Ehbp1l1	A0A8I5ZY32_RAT EH domain binding protein 1-like 1 OS=Rattus norvegicus OX=10116 GN=Ehbp1l1 PE=1 SV=1	P2	SP	NaN	NaN	NaN	NaN	SP	NaN	NaN	0	NaN	NaN	NaN	NaN	NaN	NaN	NaN	NaN	NaN	0	NaN	NaN	NaN	NaN	0	0	21.4645	21.4645	66.6667	2	NaN	NaN	0	0	NaN	NaN	0	0	NaN	NaN	0	0	NaN	NaN	0
Q63184	Q63184	Interferon-induced, double-stranded RNA-activated protein kinase	Eif2ak2	E2AK2_RAT Interferon-induced, double-stranded RNA-activated protein kinase OS=Rattus norvegicus OX=10116 GN=Eif2ak2 PE=1 SV=1	P2	SC	-1.77847	1.45341	NaN	1.399	NaN	NaN	NaN	0	-0.830636024475098	0	0.539443969726563	0	NaN	0	0.484396934509277	0	NaN	0	NaN	0	26.9934	26.9934	66.6667	2	NaN	NaN	0	0	NaN	NaN	33.3333	1	NaN	NaN	33.3333	1	NaN	NaN	33.3333	1	NaN	NaN	0
A0A8I6G5P0	A0A8I6G5P0		Eif2s2	A0A8I6G5P0_RAT Eukaryotic translation initiation factor 2 subunit beta OS=Rattus norvegicus OX=10116 GN=Eif2s2 PE=1 SV=1	P3	1.57613	1.66726	NaN	NaN	SC	SP	1.95377	0.656383832295734	1.84177	0.73747730255127	0	NaN	NaN	NaN	0	NaN	0	NaN	0	0.966262817382813	0	22.0485	22.0485	66.6667	2	22.7048	22.6949	100	3	NaN	NaN	33.3333	1	NaN	NaN	0	0	NaN	NaN	0	0	NaN	NaN	33.3333
Q6AYK8	Q6AYK8	Eukaryotic translation initiation factor 3 subunit D	Eif3d	EIF3D_RAT Eukaryotic translation initiation factor 3 subunit D OS=Rattus norvegicus OX=10116 GN=Eif3d PE=1 SV=1	P2	SC	2.557	1.16982	1.25975	1.413	WP	2.86806	NaN	0	1.3544495900472	0	0.226285934448242	0.245014	0.333138465881348	0.309285	0.498764673868816	0.841483	NaN	0	1.52007579803467	0	23.9415	23.8625	100	3	NaN	NaN	0	0	NaN	NaN	33.3333	1	23.4427	23.4427	66.6667	2	23.669	23.8469	100	3	23.7758	23.7758	66.6667
A0JPM9	A0JPM9;A0A8I6GKU6	Eukaryotic translation initiation factor 3 subunit J	Eif3j	EIF3J_RAT Eukaryotic translation initiation factor 3 subunit J OS=Rattus norvegicus OX=10116 GN=Eif3j PE=1 SV=1	N	1.50679	1.33336	-1.8461	-1.70934	-1.22838	2.26451	1.85542	0.591482162475586	1.68957	0.415069580078125	0.826587	-0.884479522705078	2.24824	-0.773438135782879	1.77858	-0.296762466430664	0.781149	1.17919921875	2.8957	0.89174524943034	1.64034	23.8122	23.8112	100	3	24.4037	24.4756	100	3	24.2273	24.2612	100	3	24.109	24.0057	100	3	23.2245	23.255	100	3	23.3355	23.4764	100
A0A8I5ZLD0	A0A8I5ZLD0		Eif3l	A0A8I5ZLD0_RAT Eukaryotic translation initiation factor 3 subunit L OS=Rattus norvegicus OX=10116 GN=Eif3l PE=1 SV=1	N	1.54023	1.36564	-1.12307	1.1587	1.19838	2.07294	1.4124	0.623148282368977	3.28185	0.449578285217285	0	-0.167446772257488	0.269786	0.212509791056313	0.34632	0.261080106099445	0.407108	1.05167516072591	2.69463	0.498148600260418	0	22.9622	22.9622	66.6667	2	23.5854	23.5594	100	3	NaN	NaN	33.3333	1	22.7011	22.7758	100	3	22.5337	22.3909	100	3	22.9136	22.8245	100
Q3KRD8	Q3KRD8;A0A8I6AC66	Eukaryotic translation initiation factor 6	Eif6	IF6_RAT Eukaryotic translation initiation factor 6 OS=Rattus norvegicus OX=10116 GN=Eif6 PE=1 SV=1	P2	SC	-1.8455	-1.06374	-1.06677	-1.22941	WP	-2.12687	NaN	0	-0.884008407592773	0	-0.0891437530517578	0	-0.0932435989379883	0	-0.297967910766602	0	NaN	0	-1.08873271942139	0	23.6653	23.6653	66.6667	2	NaN	NaN	0	0	NaN	NaN	33.3333	1	NaN	NaN	33.3333	1	23.8741	23.9222	100	3	23.87	23.87	66.6667
B5DF91	B5DF91	ELAV-like protein	Elavl1	ELAV1_RAT ELAV-like protein 1 OS=Rattus norvegicus OX=10116 GN=Elavl1 PE=1 SV=1	P2	-1.33668	SC	1.1663	1.55186	1.87542	1.20298	WT	-0.418656031290691	0	NaN	0	0.221941947937012	0.476329	0.633994420369465	2.18488	0.907210032145183	1.81706	0.26661205291748	0	NaN	0	22.799	22.7262	100	3	NaN	NaN	33.3333	1	NaN	NaN	0	0	21.8918	21.8662	100	3	22.1137	22.1137	66.6667	2	22.5258	22.5154	100
A0A8I5ZYA8	A0A8I5ZYA8		Emc1	A0A8I5ZYA8_RAT ER membrane protein complex subunit 1 OS=Rattus norvegicus OX=10116 GN=Emc1 PE=1 SV=1	P2	-1.00057	SC	1.14799	1.17296	1.5325	1.33418	WT	-0.000816980997722538	0	NaN	0	0.199109395345051	0.242412	0.230152448018391	0.535924	0.615884780883789	1.03213	0.415958404541016	0	NaN	0	23.0401	23.2796	100	3	NaN	NaN	33.3333	1	NaN	NaN	0	0	22.4242	22.3993	100	3	22.6233	22.43	100	3	22.6543	22.6543	66.6667
D3ZQL1	D3ZQL1		Emc7	D3ZQL1_RAT ER membrane protein complex subunit 7 OS=Rattus norvegicus OX=10116 GN=Emc7 PE=1 SV=3	P2	-1.04724	SC	1.1936	WC	1.30667	1.04535	NaN	-0.0665931701660156	0	NaN	0	0.255316734313965	0	NaN	0	0.385897636413574	1.05261	0.0639877319335938	0	NaN	NaN	22.804	22.804	66.6667	2	NaN	NaN	33.3333	1	NaN	NaN	0	0	22.4181	22.4181	66.6667	2	NaN	NaN	33.3333	1	NaN	NaN	0
Q63190	Q63190	Emerin	Emd	EMD_RAT Emerin OS=Rattus norvegicus OX=10116 GN=Emd PE=1 SV=1	P3	NaN	NaN	-1.09914	1.44978	WC	NaN	NaN	NaN	NaN	NaN	NaN	-0.136381149291992	0	0.535835266113281	0	NaN	0	NaN	0	NaN	0	NaN	NaN	0	0	NaN	NaN	0	0	NaN	NaN	0	0	22.2758	22.2758	66.6667	2	NaN	NaN	33.3333	1	NaN	NaN	33.3333
P15429	P15429	Beta-enolase	Eno3	ENOB_RAT Beta-enolase OS=Rattus norvegicus OX=10116 GN=Eno3 PE=1 SV=3	P3	1.06394	1.21002	1.1141	1.07746	-2.25195	-2.35812	-2.00525	0.08941650390625	0.691667	0.275027592976887	2.4062	0.15588061014811	1.65956	0.107640584309895	1.03568	-1.17117182413737	5.05977	-1.23763593037923	4.47778	-1.00378481547038	4.33099	28.2609	28.2527	100	3	28.3504	28.3157	100	3	28.536	28.5328	100	3	29.4321	29.4566	100	3	29.588	29.5678	100	3	29.5398	29.5335	100
A0A8I6AQ74	A0A8I6AQ74		ENSRNOG00000064086	A0A8I6AQ74_RAT Ig-like domain-containing protein OS=Rattus norvegicus OX=10116 PE=4 SV=1	P3	1.22349	1.03077	NaN	NaN	SC	SP	NaN	0.291004498799641	0.417258	0.0437173843383789	0	NaN	NaN	NaN	NaN	NaN	0	NaN	0	NaN	0	24.4863	24.4863	66.6667	2	24.7773	24.6862	100	3	NaN	NaN	33.3333	1	NaN	NaN	0	0	NaN	NaN	0	0	NaN	NaN	0
A0A8I6A4U0;A0A8I5ZZL6;P20767	A0A8I6A4U0;A0A8I5ZZL6;P20767	Ig lambda-2 chain C region	ENSRNOG00000064589	A0A8I6A4U0_RAT Ig-like domain-containing protein OS=Rattus norvegicus OX=10116 PE=4 SV=1;A0A8I5ZZL6_RAT Ig-like domain-containing protein OS=Rattus norvegicus OX=10116 PE=4 SV=1;LAC2_RAT Ig lambda-2 chain C region OS=Rattus norvegicus OX=10116 PE=4 SV=1	N	1.44981	1.17347	-1.09246	-1.55088	1.10926	1.75691	2.01877	0.535863240559895	1.54619	0.230786005655922	0.508249	-0.127574284871422	0.0661403	-0.63308652242025	0.397052	0.149600982666016	0.0773992	0.813038508097332	2.60651	1.01347351074219	2.34895	25.3338	25.3197	100	3	25.8696	25.8089	100	3	25.5645	25.4615	100	3	25.1842	25.5952	100	3	25.0566	24.9768	100	3	24.5511	24.6167	100
A0A8I5YC48;A0A8I6AHB9;A0A8I6G3M2;A0A8I5YBU3;A0A8I6A7L1;M0RDZ5;A0A8I5Y9R1;A0A8I6AFR0;A0A8I5ZYV4;A0A8I5ZRU2;A0A8I5ZPH3;A0A8I5Y130;A0A8I6AJF8;D3ZE08	A0A8I5YC48;A0A8I6AHB9;A0A8I6G3M2;A0A8I5YBU3;A0A8I6A7L1;M0RDZ5;A0A8I5Y9R1;A0A8I6AFR0;A0A8I5ZYV4;A0A8I5ZRU2;A0A8I5ZPH3;A0A8I5Y130;A0A8I6AJF8;D3ZE08		ENSRNOG00000065629	A0A8I5YC48_RAT Ig-like domain-containing protein OS=Rattus norvegicus OX=10116 PE=4 SV=1;A0A8I6AHB9_RAT Ig-like domain-containing protein OS=Rattus norvegicus OX=10116 PE=1 SV=1;A0A8I6G3M2_RAT Ig-like domain-containing protein OS=Rattus norvegicus OX=10116	N	-1.03282	-1.69505	1.10768	WC	1.80206	1.57519	NaN	-0.0465850830078125	0.315135	-0.761327743530273	0	0.147536277770996	0	NaN	0	0.849650382995605	3.74912	0.655529022216797	0	NaN	0	26.8299	26.8299	66.6667	2	26.7833	26.7833	66.6667	2	NaN	NaN	33.3333	1	25.9802	25.9802	66.6667	2	NaN	NaN	33.3333	1	NaN	NaN	0
A0A8I5ZV61;A0A8I5ZZK2;A0A8I5ZQ09	A0A8I5ZV61;A0A8I5ZZK2;A0A8I5ZQ09		ENSRNOG00000065931	A0A8I5ZV61_RAT Ig-like domain-containing protein OS=Rattus norvegicus OX=10116 PE=4 SV=1;A0A8I5ZZK2_RAT Ig-like domain-containing protein OS=Rattus norvegicus OX=10116 PE=4 SV=1;A0A8I5ZQ09_RAT Ig-like domain-containing protein OS=Rattus norvegicus OX=10116	P3	NaN	NaN	1.31226	WC	WC	NaN	NaN	NaN	NaN	NaN	NaN	0.392058372497559	0	NaN	0	NaN	0	NaN	0	NaN	NaN	NaN	NaN	0	0	NaN	NaN	0	0	NaN	NaN	0	0	22.0609	22.0609	66.6667	2	NaN	NaN	33.3333	1	NaN	NaN	0
A0A8I6ALW9;A0A8I6GIW0	A0A8I6ALW9;A0A8I6GIW0		ENSRNOG00000065952	A0A8I6ALW9_RAT Ig-like domain-containing protein OS=Rattus norvegicus OX=10116 PE=1 SV=1;A0A8I6GIW0_RAT Ig-like domain-containing protein OS=Rattus norvegicus OX=10116 PE=4 SV=1	N	NaN	1.10911	-1.87706	NaN	-1.32485	WP	NaN	NaN	0	0.149408340454102	0	-0.908476829528809	0	NaN	0	-0.405834197998047	0	NaN	0	NaN	0	NaN	NaN	33.3333	1	NaN	NaN	0	0	NaN	NaN	33.3333	1	NaN	NaN	33.3333	1	22.6188	22.6188	66.6667	2	NaN	NaN	0
A0A0G2K828	A0A0G2K828		ENSRNOG00000066380	A0A0G2K828_RAT Ig-like domain-containing protein OS=Rattus norvegicus OX=10116 GN=AABR07065774.1 PE=1 SV=2	P3	NaN	NaN	1.17523	-1.25897	WC	WP	NaN	NaN	NaN	NaN	NaN	0.232939720153809	0.73247	-0.332245826721191	0	NaN	0	NaN	0	NaN	0	NaN	NaN	0	0	NaN	NaN	0	0	NaN	NaN	0	0	22.9349	22.9349	66.6667	2	23.1678	23.1857	100	3	NaN	NaN	33.3333
A0A8I6AH36	A0A8I6AH36;A0A8I6A583		ENSRNOG00000066971	A0A8I6AH36_RAT Ig-like domain-containing protein OS=Rattus norvegicus OX=10116 PE=1 SV=1	P3	NaN	NaN	-1.51248	-2.96441	WC	NaN	NaN	NaN	NaN	NaN	NaN	-0.59691333770752	0	-1.56774425506592	0	NaN	0	NaN	0	NaN	0	NaN	NaN	0	0	NaN	NaN	0	0	NaN	NaN	0	0	23.996	23.996	66.6667	2	NaN	NaN	33.3333	1	NaN	NaN	33.3333
F1LYU4	F1LYU4		ENSRNOG00000071026	F1LYU4_RAT Ig-like domain-containing protein OS=Rattus norvegicus OX=10116 GN=AABR07051532.1 PE=1 SV=4	N	-1.28122	NaN	1.32255	1.75699	1.72947	1.02066	WT	-0.357516606648762	0	NaN	0	0.403318723042805	1.06989	0.813103040059406	0.961127	0.790331840515137	0	0.0294965108235701	0.10823	NaN	0	NaN	NaN	33.3333	1	24.1686	24.1834	100	3	NaN	NaN	0	0	23.7358	23.7358	66.6667	2	24.1391	24.076	100	3	24.5489	24.4647	100
A0A8I6AHY5	A0A8I6AHY5		Eppk1	A0A8I6AHY5_RAT Epiplakin 1 OS=Rattus norvegicus OX=10116 GN=Eppk1 PE=1 SV=1	P2	SC	SC	-1.25668	1.05445	1.18263	WP	WT	NaN	0	NaN	0	-0.329621632893879	0.874277	0.0764935811360665	0.135557	0.242000579833984	0.164521	NaN	0	NaN	0	23.4962	23.8312	100	3	NaN	NaN	0	0	NaN	NaN	0	0	23.2542	23.2151	100	3	22.9246	22.9145	100	3	23.3307	23.3368	100
Q6AYD4	Q6AYD4	Endothelial cell-selective adhesion molecule	Esam	ESAM_RAT Endothelial cell-selective adhesion molecule OS=Rattus norvegicus OX=10116 GN=Esam PE=1 SV=1	P3	NaN	NaN	1.2533	1.21516	WC	-1.57472	1.156	NaN	0	NaN	0	0.325735092163086	0.298133	0.281148274739582	0	NaN	0	-0.655092875162762	0	0.209142684936523	0	NaN	NaN	0	0	NaN	NaN	33.3333	1	NaN	NaN	33.3333	1	22.8988	22.7855	100	3	23.2245	23.2251	100	3	NaN	NaN	33.3333
Q5U2Q7	Q5U2Q7	Eukaryotic peptide chain release factor subunit 1	Etf1	ERF1_RAT Eukaryotic peptide chain release factor subunit 1 OS=Rattus norvegicus OX=10116 GN=Etf1 PE=2 SV=3	P2	1.3366	SC	-1.00564	-1.04542	1.14854	1.5438	WT	0.418566068013508	1.85434	NaN	0	-0.00811195373535156	0.00803412	-0.0640811920166016	0.0805262	0.199804941813152	0.332914	0.626482963562012	1.35389	NaN	0	22.6886	22.735	100	3	23.1072	23.1072	66.6667	2	NaN	NaN	0	0	22.4888	22.7132	100	3	22.4807	22.4807	66.6667	2	22.4248	22.4541	100
P16296	P16296	Coagulation factor IX;Coagulation factor IXa light chain;Coagulation factor IXa heavy chain	F9	FA9_RAT Coagulation factor IX OS=Rattus norvegicus OX=10116 GN=F9 PE=2 SV=2	P2	SC	1.23708	1.00656	1.06643	-1.16186	WP	-1.00159	NaN	0	0.306939125061035	0.429884	0.00943628946939867	0.0233713	0.0927944183349609	0.125005	-0.216439882914226	0.539423	NaN	0	-0.00229517618815223	0.00200032	23.1848	23.1848	66.6667	2	NaN	NaN	0	0	23.4917	23.4917	66.6667	2	23.4012	23.4841	100	3	23.4107	23.4658	100	3	23.494	23.3765	100
Q6AXX6	Q6AXX6	Redox-regulatory protein FAM213A	Fam213a	PXL2A_RAT Peroxiredoxin-like 2A OS=Rattus norvegicus OX=10116 GN=Prxl2a PE=1 SV=1	P3	1.26064	1.12499	NaN	NaN	SC	SP	1.94779	0.334153493245442	0.444404	0.169917424519856	0	NaN	NaN	NaN	0	NaN	0	NaN	0	0.961841583251953	0	22.9383	22.8835	100	3	23.2725	23.2725	66.6667	2	NaN	NaN	33.3333	1	NaN	NaN	0	0	NaN	NaN	0	0	NaN	NaN	33.3333
Q6AYQ3	Q6AYQ3	Phenylalanine--tRNA ligase, mitochondrial	Fars2	SYFM_RAT Phenylalanine--tRNA ligase, mitochondrial OS=Rattus norvegicus OX=10116 GN=Fars2 PE=2 SV=1	P3	NaN	NaN	1.11768	1.05706	WC	WP	WT	NaN	NaN	NaN	NaN	0.160501480102539	0.21367	0.0800625483194999	0.192276	NaN	0	NaN	0	NaN	0	NaN	NaN	0	0	NaN	NaN	0	0	NaN	NaN	0	0	23.1145	23.1234	100	3	23.275	23.0529	100	3	23.1945	23.1945	66.6667
Q923V4	Q923V4	F-box only protein 6	Fbxo6	FBX6_RAT F-box only protein 6 OS=Rattus norvegicus OX=10116 GN=Fbxo6 PE=1 SV=1	P2	NaN	ST	NaN	NaN	NaN	NaN	ST	NaN	0	NaN	0	NaN	0	NaN	0	NaN	0	NaN	0	NaN	0	NaN	NaN	0	0	NaN	NaN	33.3333	1	21.2572	21.2572	66.6667	2	NaN	NaN	33.3333	1	NaN	NaN	0	0	NaN	NaN	0
Q9WUH4	Q9WUH4;Q4FZR8	Four and a half LIM domains protein 1	Fhl1	FHL1_RAT Four and a half LIM domains protein 1 OS=Rattus norvegicus OX=10116 GN=Fhl1 PE=2 SV=1	P2	-1.38118	-2.29155	1.24838	1.18564	1.62635	-1.06019	-1.67059	-0.465902328491211	1.99586	-1.1963259379069	2.11181	0.32006009419759	2.41867	0.245670318603516	2.42136	0.70163853963216	5.47318	-0.0843238830566406	0.30398	-0.740357716878254	1.41291	26.9934	26.9969	100	3	26.5275	26.5194	100	3	25.797	25.9085	100	3	26.2917	26.2817	100	3	26.6118	26.5617	100	3	26.5374	26.5039	100
O35115	O35115	Four and a half LIM domains protein 2	Fhl2	FHL2_RAT Four and a half LIM domains protein 2 OS=Rattus norvegicus OX=10116 GN=Fhl2 PE=1 SV=1	P3	-1.03845	-1.1418	1.15838	-1.04997	2.01929	1.67866	1.85689	-0.0544287363688127	0.150935	-0.191306432088215	0.760681	0.21210543314616	0.702983	-0.0703531901041679	0.12332	1.01384480794271	2.57926	0.747310638427734	2.49941	0.89289156595866	2.08277	29.8248	29.7822	100	3	29.7704	29.7672	100	3	29.6335	29.5688	100	3	28.811	28.9343	100	3	29.0231	29.0034	100	3	28.7406	28.8743	100
F7EYK0	F7EYK0		Fkbp5	F7EYK0_RAT Peptidylprolyl isomerase OS=Rattus norvegicus OX=10116 GN=Fkbp5 PE=1 SV=1	P3	NaN	NaN	1.0297	WC	WC	-1.05846	NaN	NaN	0	NaN	NaN	0.0422172546386719	0	NaN	0	NaN	0	-0.0819644927978516	0	NaN	NaN	NaN	NaN	0	0	NaN	NaN	33.3333	1	NaN	NaN	0	0	22.8005	22.8005	66.6667	2	NaN	NaN	33.3333	1	NaN	NaN	0
P36365	P36365	Dimethylaniline monooxygenase [N-oxide-forming] 1	Fmo1	FMO1_RAT Dimethylaniline monooxygenase [N-oxide-forming] 1 OS=Rattus norvegicus OX=10116 GN=Fmo1 PE=1 SV=2	P2	SC	SC	-1.50869	1.04689	1.43038	WP	WT	NaN	0	NaN	0	-0.593293507893879	0.981397	0.0661099751790388	0.140741	0.516400973002117	0.631676	NaN	0	NaN	0	23.7607	23.7607	66.6667	2	NaN	NaN	0	0	NaN	NaN	0	0	23.2443	23.3626	100	3	22.651	22.651	66.6667	2	23.3104	23.3166	100
D3ZYS7	D3ZYS7		G3bp1	D3ZYS7_RAT G3BP stress granule assembly factor 1 OS=Rattus norvegicus OX=10116 GN=G3bp1 PE=1 SV=1	P2	1.19778	SC	1.28521	1.23298	1.31171	1.22248	WT	0.260361989339192	0.267892	NaN	0	0.362007141113281	0.936652	0.302145640055336	0.609078	0.391452153523762	0.82933	0.289807001749672	0.322682	NaN	0	24.1367	24.2288	100	3	24.3971	24.5543	100	3	NaN	NaN	0	0	23.7452	23.8277	100	3	24.1072	24.0941	100	3	24.0474	23.9921	100
F7F5P9	F7F5P9		G3bp2	F7F5P9_RAT G3BP stress granule assembly factor 2 OS=Rattus norvegicus OX=10116 GN=G3bp2 PE=1 SV=1	P2	SC	SC	-1.28272	-1.28945	-1.88533	WP	NaN	NaN	0	NaN	0	-0.359208742777508	0.491054	-0.366760889689129	0	-0.914819399515789	1.80463	NaN	0	NaN	0	21.6544	21.6544	66.6667	2	NaN	NaN	0	0	NaN	NaN	0	0	22.5692	22.636	100	3	22.21	22.21	66.6667	2	NaN	NaN	33.3333
Q66HG4	Q66HG4	Aldose 1-epimerase	Galm	GALM_RAT Galactose mutarotase OS=Rattus norvegicus OX=10116 GN=Galm PE=1 SV=1	P3	1.08808	1.1801	NaN	WT	SC	NaN	1.18502	0.121781349182129	0.565706	0.238910675048828	0	NaN	NaN	NaN	0	NaN	0	NaN	0	0.244916280110676	0	22.4572	22.3935	100	3	22.579	22.579	66.6667	2	NaN	NaN	33.3333	1	NaN	NaN	0	0	NaN	NaN	0	0	22.4512	22.3872	100
Q63663	Q63663	Interferon-induced guanylate-binding protein 2	Gbp2	GBP2_RAT Guanylate-binding protein 1 OS=Rattus norvegicus OX=10116 GN=Gbp2 PE=1 SV=2	P3	1.09625	-1.3305	WP	WT	SC	-1.24398	-1.63215	0.132570266723633	0.201972	-0.411970138549805	1.08734	NaN	0	NaN	0	NaN	0	-0.314960479736328	0.476012	-0.706769943237305	1.47976	24.3053	24.3144	100	3	24.4378	24.2248	100	3	23.8933	23.8933	66.6667	2	NaN	NaN	0	0	24.7528	24.6685	100	3	24.6001	24.5562	100
P08050	P08050	Gap junction alpha-1 protein	Gja1	CXA1_RAT Gap junction alpha-1 protein OS=Rattus norvegicus OX=10116 GN=Gja1 PE=1 SV=2	P1	-4.81918	-1.70551	-1.62626	-1.11	-2.20036	-6.52045	-3.38084	-2.26878865559896	0.672185	-0.770200093587238	0	-0.701555252075195	2.14847	-0.150555928548176	0.741714	-1.13773727416992	1.79087	-2.70497067769368	0.826293	-1.75738143920898	0	24.6274	24.7738	100	3	22.3586	22.3586	66.6667	2	NaN	NaN	33.3333	1	25.7651	25.7404	100	3	25.0636	25.1634	100	3	25.6146	25.6632	100
P62882	P62882	Guanine nucleotide-binding protein subunit beta-5	Gnb5	GNB5_RAT Guanine nucleotide-binding protein subunit beta-5 OS=Rattus norvegicus OX=10116 GN=Gnb5 PE=2 SV=1	P3	NaN	NaN	-1.80985	WC	WC	NaN	NaN	NaN	NaN	NaN	0	-0.855870246887207	0	NaN	0	NaN	0	NaN	0	NaN	0	NaN	NaN	0	0	NaN	NaN	0	0	NaN	NaN	33.3333	1	25.5854	25.5854	66.6667	2	NaN	NaN	33.3333	1	NaN	NaN	0
Q642B0	Q642B0		Gpc4	Q642B0_RAT Glypican 4 OS=Rattus norvegicus OX=10116 GN=Gpc4 PE=1 SV=1	P3	NaN	NaN	1.22885	1.36905	WC	WP	WT	NaN	NaN	NaN	NaN	0.297305742899578	0.859383	0.45317268371582	2.0099	NaN	0	NaN	0	NaN	0	NaN	NaN	0	0	NaN	NaN	0	0	NaN	NaN	0	0	22.6598	22.6598	66.6667	2	22.9571	22.8554	100	3	23.113	23.113	66.6667
P97834	P97834	COP9 signalosome complex subunit 1	Gps1	CSN1_RAT COP9 signalosome complex subunit 1 OS=Rattus norvegicus OX=10116 GN=Gps1 PE=1 SV=1	P2	1.54181	SC	-1.05828	1.07625	-1.0719	1.52222	WT	0.624629020690918	0	NaN	0	-0.0817222595214844	0.0717086	0.106019655863445	0.102166	-0.100172360738117	0.0921289	0.606178919474285	0	NaN	0	23.1358	23.1358	66.6667	2	NaN	NaN	33.3333	1	NaN	NaN	0	0	23.2359	23.0004	100	3	23.1542	23.2589	100	3	23.342	23.342	66.6667
A0A8I6ASE8;A0A8I6G659;P0C0S7;A0A8I5ZP51	A0A8I6ASE8;A0A8I6G659;P0C0S7;A0A8I5ZP51;A0A8I6AR37;A0A8I5ZZV2	Histone H2A.Z	H2afz	A0A8I6ASE8_RAT Histone H2A OS=Rattus norvegicus OX=10116 GN=AABR07026311.1 PE=3 SV=1;A0A8I6G659_RAT Histone H2A OS=Rattus norvegicus OX=10116 GN=H2az2 PE=3 SV=1;H2AZ_RAT Histone H2A.Z OS=Rattus norvegicus OX=10116 GN=H2az1 PE=1 SV=2;A0A8I5ZP51_RAT Histone	P2	SC	1.92139	1.88411	1.87027	1.18477	WP	1.21715	NaN	0	0.942147572835285	0.546593	0.913879712422688	0.448632	0.903249104817707	0.429186	0.244606018066406	0.136924	NaN	0	0.283504486083984	0.0961351	24.1224	24.0809	100	3	NaN	NaN	0	0	25.0646	25.0646	66.6667	2	23.8778	24.4846	100	3	24.7917	24.7917	66.6667	2	24.7811	24.7811	66.6667
Q6AXM7	Q6AXM7	HBS1-like protein	Hbs1l	HBS1L_RAT HBS1-like protein OS=Rattus norvegicus OX=10116 GN=Hbs1l PE=1 SV=1	P2	SC	SC	1.27067	1.40346	1.75277	WP	WT	NaN	0	NaN	0	0.345593134562176	0.708778	0.488985061645508	1.63085	0.809635162353516	1.84084	NaN	0	NaN	0	23.0505	23.1604	100	3	NaN	NaN	0	0	NaN	NaN	0	0	22.2408	22.2379	100	3	22.5864	22.5101	100	3	22.7298	22.7744	100
F1LML7	F1LML7		Hip1r	F1LML7_RAT Huntingtin-interacting protein 1-related OS=Rattus norvegicus OX=10116 GN=Hip1r PE=1 SV=1	P3	NaN	NaN	WC	WC	WC	NaN	NaN	NaN	0	NaN	NaN	NaN	0	NaN	0	NaN	0	NaN	0	NaN	NaN	NaN	NaN	0	0	NaN	NaN	33.3333	1	NaN	NaN	0	0	21.5078	21.5078	66.6667	2	NaN	NaN	0	0	NaN	NaN	0
Q6P747	Q6P747	Heterochromatin protein 1-binding protein 3	Hp1bp3	HP1B3_RAT Heterochromatin protein 1-binding protein 3 OS=Rattus norvegicus OX=10116 GN=Hp1bp3 PE=1 SV=1	P2	-1.17197	SC	-1.16203	1.07777	-1.3224	-1.33371	WT	-0.228932062784832	0	NaN	0	-0.216645558675129	0.347175	0.108048121134441	0.111938	-0.403162638346352	0.656739	-0.415449142456055	0	NaN	0	23.103	22.9899	100	3	NaN	NaN	33.3333	1	NaN	NaN	0	0	23.5062	23.753	100	3	23.2895	23.3326	100	3	23.6142	23.7375	100
P0DMW1;P0DMW0	P0DMW1;P0DMW0	Heat shock 70 kDa protein 1B;Heat shock 70 kDa protein 1A	Hspa1a	HS71B_RAT Heat shock 70 kDa protein 1B OS=Rattus norvegicus OX=10116 GN=Hspa1b PE=2 SV=1;HS71A_RAT Heat shock 70 kDa protein 1A OS=Rattus norvegicus OX=10116 GN=Hspa1a PE=2 SV=1	P3	1.06281	1.24286	1.06225	-1.06213	-2.52822	-2.52688	-1.9152	0.0878880818684884	0.0801068	0.313665390014648	0.666639	0.0871213277181013	0.184845	-0.0869649251302071	0.151164	-1.33812395731608	2.72069	-1.33735720316569	1.59285	-0.937493642171223	1.7571	24.098	24.1598	100	3	24.1859	24.5199	100	3	24.4117	24.5128	100	3	25.4361	25.462	100	3	25.5232	25.5771	100	3	25.3491	25.3693	100
P97541	P97541	Heat shock protein beta-6	Hspb6	HSPB6_RAT Heat shock protein beta-6 OS=Rattus norvegicus OX=10116 GN=Hspb6 PE=1 SV=1	P2	2.17199	1.69261	-1.56129	-1.86882	-1.81074	1.87276	1.7469	1.11901473999023	2.01903	0.759250005086262	0.938042	-0.642734527587891	1.93962	-0.902130126953125	2.3899	-0.856582005818684	1.54225	0.905167261759441	2.85513	0.804798126220703	1.19091	26.6956	26.8321	100	3	27.8146	27.8357	100	3	27.4548	27.3119	100	3	27.5522	27.5181	100	3	26.9094	26.9132	100	3	26.6501	26.6576	100
F1LZJ4	F1LZJ4	Hydroxypyruvate isomerase	Hyi	F1LZJ4_RAT Putative hydroxypyruvate isomerase OS=Rattus norvegicus OX=10116 GN=Hyi PE=1 SV=2	P1	NaN	ST	1.36681	-1.35385	WC	-1.29885	1.31736	NaN	0	NaN	0	0.450810432434082	0.940779	-0.437069892883301	0	NaN	0	-0.377233505249023	0	0.397651672363281	0	NaN	NaN	0	0	NaN	NaN	33.3333	1	22.3501	22.3501	66.6667	2	22.3895	22.3895	66.6667	2	22.8403	22.8403	66.6667	2	NaN	NaN	33.3333
P85007	P85007	Immediate early response 3-interacting protein 1	Ier3ip1	IR3IP_RAT Immediate early response 3-interacting protein 1 OS=Rattus norvegicus OX=10116 GN=Ier3ip1 PE=3 SV=1	P3	NaN	NaN	1.00558	WC	WC	WP	NaN	NaN	NaN	NaN	0	0.00802421569824219	0.00897644	NaN	0	NaN	0	NaN	0	NaN	0	NaN	NaN	0	0	NaN	NaN	0	0	NaN	NaN	33.3333	1	22.5823	22.5048	100	3	22.5903	22.455	100	3	NaN	NaN	0
P20759	P20759	Ig gamma-1 chain C region	Ig gamma	IGHG1_RAT Ig gamma-1 chain C region OS=Rattus norvegicus OX=10116 PE=1 SV=1	P3	NaN	NaN	-1.20991	-1.04834	WC	WP	WT	NaN	NaN	NaN	NaN	-0.274904886881512	0.490487	-0.0681095123291016	0.124996	NaN	0	NaN	0	NaN	0	NaN	NaN	0	0	NaN	NaN	0	0	NaN	NaN	0	0	25.0163	25.0137	100	3	24.7414	24.6136	100	3	24.9482	25.0642	100
P01836	P01836	Ig kappa chain C region, A allele	Ig kappa	KACA_RAT Ig kappa chain C region, A allele OS=Rattus norvegicus OX=10116 PE=1 SV=1	P3	1.21395	1.1909	NaN	NaN	SC	SP	ST	0.279705683390301	0.867927	0.252052307128906	0.714247	NaN	NaN	NaN	NaN	NaN	0	NaN	0	NaN	0	29.0765	29.1129	100	3	29.3562	29.3707	100	3	29.3286	29.2075	100	3	NaN	NaN	0	0	NaN	NaN	0	0	NaN	NaN	0
G3V824	G3V824		Igf2r	G3V824_RAT Insulin-like growth factor 2 receptor OS=Rattus norvegicus OX=10116 GN=Igf2r PE=1 SV=1	P2	SC	SC	NaN	NaN	1.74533	NaN	NaN	NaN	0	NaN	0	NaN	0	NaN	0	0.803499857584637	0	NaN	NaN	NaN	NaN	22.6588	22.5631	100	3	NaN	NaN	0	0	NaN	NaN	0	0	NaN	NaN	33.3333	1	NaN	NaN	0	0	NaN	NaN	0
A0A8I6GD94;A0A8I6AMF4	A0A8I6GD94;A0A8I6AMF4		Igkvl-ps2	A0A8I6GD94_RAT Ig-like domain-containing protein OS=Rattus norvegicus OX=10116 PE=4 SV=1;A0A8I6AMF4_RAT Ig-like domain-containing protein OS=Rattus norvegicus OX=10116 PE=4 SV=1	P3	NaN	NaN	-1.14242	-2.40903	WC	WP	NaN	NaN	NaN	NaN	NaN	-0.19209098815918	0.093011	-1.26845264434814	0	NaN	0	NaN	0	NaN	0	NaN	NaN	0	0	NaN	NaN	0	0	NaN	NaN	0	0	22.6726	22.6726	66.6667	2	22.4805	22.4805	66.6667	2	NaN	NaN	33.3333
D3ZZX1	D3ZZX1		Inpp5a	I5P1_RAT Inositol polyphosphate-5-phosphatase A OS=Rattus norvegicus OX=10116 GN=Inpp5a PE=1 SV=1	P2	-1.31831	SC	-1.3837	-1.8497	-1.50211	-1.43113	WT	-0.398694038391113	0.673729	NaN	0	-0.468529383341473	0.952569	-0.887292861938477	1.28073	-0.586987177530926	1.19771	-0.517151832580566	0.878142	NaN	0	23.329	23.1824	100	3	22.9303	22.9303	66.6667	2	NaN	NaN	0	0	23.916	23.8666	100	3	23.4475	23.3433	100	3	23.0287	23.3246	100
Q5U3Z3	Q5U3Z3	Isochorismatase domain-containing protein 2, mitochondrial	Isoc2	ISOC2_RAT Isochorismatase domain-containing protein 2 OS=Rattus norvegicus OX=10116 GN=Isoc2 PE=2 SV=1	P3	1.18322	1.54607	1.13439	1.03931	-2.04699	-1.96253	-1.37605	0.24271297454834	0.274405	0.628607749938965	1.04694	0.181918462117512	0.504478	0.0556310017903634	0.127713	-1.03350639343262	1.93924	-0.972711881001789	1.46668	-0.460529645284016	1.44635	24.589	24.4915	100	3	24.8317	24.8317	66.6667	2	25.2176	25.2176	66.6667	2	25.6225	25.6995	100	3	25.8044	25.8359	100	3	25.6781	25.7544	100
D3ZW59	D3ZW59		Itgb1bp2	D3ZW59_RAT Integrin beta 1 binding protein 2 (Predicted) OS=Rattus norvegicus OX=10116 GN=Itgb1bp2 PE=4 SV=1	P2	1.47192	2.4228	-1.11594	-1.06321	-1.29622	1.2672	1.98727	0.557696660359699	0.463911	1.27667236328125	1.43173	-0.158261617024742	0.362057	-0.0884310404459647	0.220706	-0.374312082926433	0.696701	0.341646194458008	0.278431	0.990791320800781	1.5015	22.8925	22.8603	100	3	23.4502	23.6917	100	3	24.1692	24.1692	66.6667	2	23.2668	23.2929	100	3	23.1085	23.2411	100	3	23.1784	23.2992	100
Q99PF5	Q99PF5	Far upstream element-binding protein 2	Khsrp	FUBP2_RAT Far upstream element-binding protein 2 OS=Rattus norvegicus OX=10116 GN=Khsrp PE=1 SV=1	P2	1.02906	SC	1.09906	1.25379	1.34429	1.25866	WT	0.0413217544555664	0	NaN	0	0.136273384094238	0.131121	0.326296806335449	0.556132	0.426845550537109	0.463622	0.331893920898438	0	NaN	0	22.4652	22.4652	66.6667	2	NaN	NaN	33.3333	1	NaN	NaN	0	0	22.0383	22.0383	66.6667	2	22.1746	22.1746	66.6667	2	22.3646	22.3646	66.6667
P37285	P37285	Kinesin light chain 1	Klc1	KLC1_RAT Kinesin light chain 1 OS=Rattus norvegicus OX=10116 GN=Klc1 PE=1 SV=2	P2	1.80528	SC	1.35262	1.44619	1.48361	1.98011	WT	0.85222053527832	0	NaN	0	0.435754776000977	0.966553	0.532254536946613	1.32465	0.569114685058594	0.72027	0.985580444335938	0	NaN	0	22.0951	21.9748	100	3	NaN	NaN	33.3333	1	NaN	NaN	0	0	21.526	21.526	66.6667	2	21.9618	21.8814	100	3	22.0583	21.9997	100
D3ZLT6	D3ZLT6		Klhl31	D3ZLT6_RAT Kelch-like family member 31 OS=Rattus norvegicus OX=10116 GN=Klhl31 PE=4 SV=1	P1	-1.3077	-2.22799	1.24725	1.15571	2.06988	1.26905	-1.24399	-0.387036005655926	0.836469	-1.15574073791504	1.61402	0.318756103515625	0.279355	0.208781560262043	0.227876	1.04954465230306	1.20418	0.343752543131508	0.504134	-0.314977645874023	1.30335	23.597	23.7846	100	3	23.21	23.1643	100	3	22.4413	22.4413	66.6667	2	22.5475	22.7427	100	3	22.8662	23.1391	100	3	22.7563	22.7035	100
Q6P6T9	Q6P6T9	Importin subunit alpha	Kpna2	Q6P6T9_RAT Importin subunit alpha OS=Rattus norvegicus OX=10116 GN=Kpna2 PE=1 SV=1	P1	SC	SC	NaN	NaN	SC	NaN	NaN	NaN	0	NaN	0	NaN	NaN	NaN	0	NaN	0	NaN	NaN	NaN	0	23.153	23.2563	100	3	NaN	NaN	0	0	NaN	NaN	0	0	NaN	NaN	0	0	NaN	NaN	0	0	NaN	NaN	33.3333
A0A8I5ZWC6	A0A8I5ZWC6		Kpna3	A0A8I5ZWC6_RAT Importin subunit alpha OS=Rattus norvegicus OX=10116 GN=Kpna3 PE=1 SV=1	N	-1.07685	-1.53255	1.12644	1.58275	2.55631	2.10742	1.05387	-0.106814384460449	0	-0.615936279296875	0	0.171770095825195	1.21307	0.662432352701824	1.37124	1.35406303405762	0	1.07547855377197	0.694228	0.0756944020589181	0.0795765	NaN	NaN	33.3333	1	23.833	23.833	66.6667	2	23.3239	23.3239	66.6667	2	22.5858	22.5858	66.6667	2	22.7576	22.7576	66.6667	2	23.2482	23.1704	100
Q6P791	Q6P791	Ragulator complex protein LAMTOR1	Lamtor1	LTOR1_RAT Ragulator complex protein LAMTOR1 OS=Rattus norvegicus OX=10116 GN=Lamtor1 PE=1 SV=1	N	1.43771	NaN	-1.18978	WC	-1.18463	1.44396	NaN	0.523773193359375	0	NaN	0	-0.250691731770832	0.604015	NaN	0	-0.244433720906574	0	0.530031204223633	0	NaN	NaN	NaN	NaN	33.3333	1	NaN	NaN	33.3333	1	NaN	NaN	0	0	23.6467	23.6026	100	3	23.396	23.4551	100	3	NaN	NaN	0
D4AD29	D4AD29		Lamtor4	D4AD29_RAT Ragulator complex protein LAMTOR4 OS=Rattus norvegicus OX=10116 GN=Lamtor4 PE=1 SV=1	P1	SP	NaN	1.05934	1.38256	WC	1.31142	1.89955	NaN	0	NaN	0	0.0831610361735038	0	0.467344919840496	1.02553	NaN	0	0.391135215759277	0	0.925661087036133	0	NaN	NaN	0	0	22.5247	22.5247	66.6667	2	NaN	NaN	33.3333	1	22.0504	22.0159	100	3	NaN	NaN	33.3333	1	22.5178	22.5178	66.6667
F2Z3T8;P63219;A0A8I6AA28	F2Z3T8;P63219;A0A8I6AA28	Guanine nucleotide-binding protein subunit gamma;Guanine nucleotide-binding protein G(I)/G(S)/G(O) subunit gamma-5	LOC100360499;Gng5	F2Z3T8_RAT Guanine nucleotide-binding protein subunit gamma OS=Rattus norvegicus OX=10116 GN=LOC108352369 PE=3 SV=1;GBG5_RAT Guanine nucleotide-binding protein G(I)/G(S)/G(O) subunit gamma-5 OS=Rattus norvegicus OX=10116 GN=Gng5 PE=3 SV=1;A0A8I6AA28_RAT Gu	P3	NaN	NaN	1.3482	WC	WC	WP	NaN	NaN	NaN	NaN	NaN	0.431035995483398	1.11952	NaN	0	NaN	0	NaN	0	NaN	NaN	NaN	NaN	0	0	NaN	NaN	0	0	NaN	NaN	0	0	24.6785	24.6785	66.6667	2	25.1095	25.1095	66.6667	2	NaN	NaN	0
M0R701;Q924P2	M0R701;Q924P2	Transmembrane protein 14C	LOC100361993;Tmem14c	M0R701_RAT Transmembrane protein 14C OS=Rattus norvegicus OX=10116 GN=LOC100361993 PE=3 SV=1;TM14C_RAT Transmembrane protein 14C OS=Rattus norvegicus OX=10116 GN=Tmem14c PE=3 SV=1	P1	SC	SC	NaN	NaN	SC	NaN	NaN	NaN	0	NaN	0	NaN	NaN	NaN	0	NaN	0	NaN	NaN	NaN	0	25.8978	25.8978	66.6667	2	NaN	NaN	0	0	NaN	NaN	0	0	NaN	NaN	0	0	NaN	NaN	0	0	NaN	NaN	33.3333
B5DEP7;A0A8I5ZRW0;A0A8I6AAH0	B5DEP7;A0A8I5ZRW0;A0A8I6AAH0;A0A0G2K3V8		LOC100911683	B5DEP7_RAT Small nuclear ribonucleoprotein G OS=Rattus norvegicus OX=10116 GN=Snrpg PE=2 SV=1;A0A8I5ZRW0_RAT Small nuclear ribonucleoprotein G OS=Rattus norvegicus OX=10116 GN=LOC103690100 PE=3 SV=1;A0A8I6AAH0_RAT Small nuclear ribonucleoprotein G OS=Rattu	P2	SC	SC	1.45833	1.37425	1.6618	WP	WT	NaN	0	NaN	0	0.544312477111816	0	0.458643913269043	0	0.732747077941895	0	NaN	0	NaN	0	22.9393	22.9393	66.6667	2	NaN	NaN	0	0	NaN	NaN	0	0	NaN	NaN	33.3333	1	22.7509	22.7509	66.6667	2	22.6652	22.6652	66.6667
Q63910	Q63910		LOC287167	Q63910_RAT Alpha globin OS=Rattus norvegicus OX=10116 GN=Hba-a3 PE=1 SV=2	P3	NaN	NaN	1.17594	-1.03169	WC	WP	WT	NaN	NaN	NaN	NaN	0.233811060587563	0.657972	-0.0450140635172538	0.0913327	NaN	0	NaN	0	NaN	0	NaN	NaN	0	0	NaN	NaN	0	0	NaN	NaN	0	0	24.6277	24.5758	100	3	24.8615	24.8742	100	3	24.5827	24.5997	100
Q6MG66	Q6MG66;A0A0G2K375		Lsm2	Q6MG66_RAT LSM2 homolog, U6 small nuclear RNA and mRNA degradation-associated OS=Rattus norvegicus OX=10116 GN=Lsm2 PE=1 SV=1	P1	SC	SC	NaN	WT	SC	NaN	WT	NaN	0	NaN	0	NaN	NaN	NaN	0	NaN	0	NaN	NaN	NaN	0	22.7183	22.7183	66.6667	2	NaN	NaN	0	0	NaN	NaN	0	0	NaN	NaN	0	0	NaN	NaN	0	0	22.4806	22.4806	66.6667
A0A8I6A547;Q6AY20	A0A8I6A547;Q6AY20	Cation-dependent mannose-6-phosphate receptor	M6pr	A0A8I6A547_RAT Cation-dependent mannose-6-phosphate receptor-like OS=Rattus norvegicus OX=10116 GN=LOC120099209 PE=4 SV=1;MPRD_RAT Cation-dependent mannose-6-phosphate receptor OS=Rattus norvegicus OX=10116 GN=M6pr PE=1 SV=1	P2	SC	SC	1.18866	1.27865	1.60703	WP	NaN	NaN	0	NaN	0	0.249336242675781	0.403239	0.354625701904297	0.64201	0.684393564860027	0.938928	NaN	0	NaN	0	22.8475	22.8475	66.6667	2	NaN	NaN	0	0	NaN	NaN	0	0	22.1631	22.2235	100	3	22.4125	22.4906	100	3	22.5178	22.5212	100
P15146	P15146	Microtubule-associated protein 2	Map2	MTAP2_RAT Microtubule-associated protein 2 OS=Rattus norvegicus OX=10116 GN=Map2 PE=1 SV=3	P1	SC	SC	1.28854	1.50418	2.1931	WP	NaN	NaN	0	NaN	0	0.365738550821941	0	0.588979721069336	0	1.13296953837077	0	NaN	0	NaN	0	24.8322	24.7778	100	3	NaN	NaN	0	0	NaN	NaN	0	0	NaN	NaN	33.3333	1	24.065	24.056	100	3	NaN	NaN	33.3333
Q66HR2	Q66HR2	Microtubule-associated protein RP/EB family member 1	Mapre1	MARE1_RAT Microtubule-associated protein RP/EB family member 1 OS=Rattus norvegicus OX=10116 GN=Mapre1 PE=1 SV=3	P3	-1.28751	-1.20243	NaN	NaN	SC	NaN	NaN	-0.364578247070313	0.37385	-0.265954971313477	0	NaN	NaN	NaN	NaN	NaN	0	NaN	0	NaN	0	22.8432	22.8432	66.6667	2	22.4786	22.4786	66.6667	2	NaN	NaN	33.3333	1	NaN	NaN	0	0	NaN	NaN	0	0	NaN	NaN	0
F2Z3T4;F1M9N4	F2Z3T4;F1M9N4;D3ZQV3	Muscleblind-like protein 2	Mbnl2;Mbnl1	MBNL2_RAT Muscleblind-like protein 2 OS=Rattus norvegicus OX=10116 GN=Mbnl2 PE=1 SV=1;F1M9N4_RAT Muscleblind-like-splicing regulator 1 OS=Rattus norvegicus OX=10116 GN=Mbnl1 PE=1 SV=3	P2	1.36826	SC	1.65178	1.58656	1.39583	1.15624	WT	0.452343622843426	0	NaN	0	0.724018096923828	0	0.665902455647785	0.86369	0.48111852010091	0.653465	0.209444046020508	0	NaN	0	22.855	22.8338	100	3	NaN	NaN	33.3333	1	NaN	NaN	0	0	22.3739	22.4605	100	3	NaN	NaN	33.3333	1	23.0398	23.0182	100
Q9EPF2	Q9EPF2	Cell surface glycoprotein MUC18	Mcam	MUC18_RAT Cell surface glycoprotein MUC18 OS=Rattus norvegicus OX=10116 GN=Mcam PE=1 SV=2	P3	NaN	NaN	-1.69385	-1.40519	WC	WP	WT	NaN	NaN	NaN	NaN	-0.76030445098877	0.464471	-0.490764617919922	0.274939	NaN	0	NaN	0	NaN	0	NaN	NaN	0	0	NaN	NaN	0	0	NaN	NaN	0	0	23.586	23.586	66.6667	2	22.8257	22.8257	66.6667	2	23.0953	23.0953	66.6667
D3ZE72	D3ZE72	Methionine aminopeptidase 1	Metap1	D3ZE72_RAT Methionine aminopeptidase OS=Rattus norvegicus OX=10116 GN=Metap1 PE=1 SV=1	P3	NaN	NaN	1.09909	1.5982	WC	WP	WT	NaN	NaN	NaN	NaN	0.136307398478191	0.289878	0.676446278889973	1.45317	NaN	0	NaN	0	NaN	0	NaN	NaN	0	0	NaN	NaN	0	0	NaN	NaN	0	0	22.5736	22.5736	66.6667	2	22.7099	22.7004	100	3	23.2501	23.2982	100
P38062	P38062;A0A8I6APQ8	Methionine aminopeptidase 2	Metap2	MAP2_RAT Methionine aminopeptidase 2 OS=Rattus norvegicus OX=10116 GN=Metap2 PE=1 SV=2	P2	-1.10652	SC	-1.00625	1.23226	1.5155	1.37817	WT	-0.146023432413738	0.238793	NaN	0	-0.00898297627766809	0.0130878	0.301301956176758	0.746494	0.599793752034508	1.00246	0.462753295898438	1.24036	NaN	0	23.9806	23.8722	100	3	23.8346	23.8035	100	3	NaN	NaN	0	0	23.3808	23.2694	100	3	23.3719	23.4983	100	3	23.6821	23.5756	100
D3Z952	D3Z952		Mfap2	D3Z952_RAT Microfibril-associated protein 2 OS=Rattus norvegicus OX=10116 GN=Mfap2 PE=3 SV=1	P1	SP	ST	WC	WC	WC	SP	ST	NaN	0	NaN	0	NaN	0	NaN	0	NaN	0	NaN	0	NaN	0	NaN	NaN	0	0	22.1959	22.1959	66.6667	2	22.8585	22.7663	100	3	22.3552	22.3552	66.6667	2	NaN	NaN	0	0	NaN	NaN	0
A0A0G2K9S8	A0A0G2K9S8		Mfap5	A0A0G2K9S8_RAT Microfibril associated protein 5 OS=Rattus norvegicus OX=10116 GN=Mfap5 PE=3 SV=1	P1	SP	ST	-1.62928	WC	WC	1.54896	ST	NaN	0	NaN	0	-0.704232533772785	0	NaN	0	NaN	0	0.631298700968426	0	NaN	0	NaN	NaN	0	0	21.7749	21.9333	100	3	22.224	22.224	66.6667	2	21.8479	21.7953	100	3	NaN	NaN	33.3333	1	NaN	NaN	0
P70490	P70490	Lactadherin	Mfge8	MFGM_RAT Lactadherin OS=Rattus norvegicus OX=10116 GN=Mfge8 PE=2 SV=1	P2	SC	1.0705	-1.44568	1.11082	1.31859	WP	1.27073	NaN	0	0.0982856750488281	0	-0.531753222147625	1.1744	0.15162467956543	0.301804	0.399001439412434	0.735522	NaN	0	0.345662434895832	0	23.1232	23.1232	66.6667	2	NaN	NaN	0	0	NaN	NaN	33.3333	1	22.7242	22.6734	100	3	22.1924	22.1924	66.6667	2	22.8758	22.7309	100
P30904;D3ZE63	P30904;D3ZE63;D4A3P7;F1LTZ6	Macrophage migration inhibitory factor	Mif;LOC679748	MIF_RAT Macrophage migration inhibitory factor OS=Rattus norvegicus OX=10116 GN=Mif PE=1 SV=4;D3ZE63_RAT Similar to Macrophage migration inhibitory factor (MIF) (Phenylpyruvate tautomerase) (Glycosylation-inhibiting factor) (GIF) (Delayed early response pr	P2	2.1482	1.89956	-1.42266	-1.87629	-1.73745	1.75899	2.05136	1.10312525431315	3.12176	0.925665537516277	1.23658	-0.50858942667643	1.013	-0.907880783081055	1.69807	-0.796968460083008	1.51707	0.814746220906574	2.84593	1.03657786051432	1.37713	24.2021	24.1736	100	3	25.3052	25.3404	100	3	25.1278	24.7989	100	3	24.9991	25.1195	100	3	24.4905	24.5424	100	3	24.0912	24.0555	100
Q5HZE4	Q5HZE4	Methylthioribose-1-phosphate isomerase	Mri1	MTNA_RAT Methylthioribose-1-phosphate isomerase OS=Rattus norvegicus OX=10116 GN=Mri1 PE=1 SV=1	P3	NaN	NaN	1.05489	-1.17627	WC	-1.22764	1.13584	NaN	0	NaN	0	0.0770966211954764	0.161146	-0.234213829040527	0.369928	NaN	0	-0.295881907145183	0	0.183755874633789	0	NaN	NaN	0	0	NaN	NaN	33.3333	1	NaN	NaN	33.3333	1	23.4921	23.4921	66.6667	2	23.5692	23.5816	100	3	23.2579	23.2579	66.6667
P42346	P42346	Serine/threonine-protein kinase mTOR	Mtor	MTOR_RAT Serine/threonine-protein kinase mTOR OS=Rattus norvegicus OX=10116 GN=Mtor PE=1 SV=1	N	NaN	NaN	1.29706	1.60437	NaN	1.4977	WT	NaN	0	NaN	NaN	0.375247955322266	0	0.682008107503254	0	NaN	0	0.582752227783203	0	NaN	0	NaN	NaN	0	0	NaN	NaN	33.3333	1	NaN	NaN	0	0	NaN	NaN	33.3333	1	NaN	NaN	33.3333	1	21.5804	21.7247	100
D4A1H7	D4A1H7		Mul1	D4A1H7_RAT RING-type E3 ubiquitin transferase OS=Rattus norvegicus OX=10116 GN=Mul1 PE=1 SV=1	P2	SC	SC	1.28099	1.57192	1.16157	NaN	NaN	NaN	0	NaN	0	0.357259750366211	0	0.652530670166016	0	0.21607780456543	0.36427	NaN	0	NaN	0	22.4389	22.4389	66.6667	2	NaN	NaN	0	0	NaN	NaN	0	0	22.2228	22.3764	100	3	NaN	NaN	33.3333	1	NaN	NaN	33.3333
Q9JLT0	Q9JLT0	Myosin-10	Myh10	MYH10_RAT Myosin-10 OS=Rattus norvegicus OX=10116 GN=Myh10 PE=1 SV=1	P2	-1.47249	SC	-1.35858	1.17769	1.3156	1.21382	WT	-0.558260599772137	0	NaN	0	-0.442097663879395	0	0.235962231953938	0.224962	0.395719210306805	0.404585	0.279556274414063	0	NaN	0	23.3778	23.3723	100	3	NaN	NaN	33.3333	1	NaN	NaN	0	0	22.9821	22.9821	66.6667	2	NaN	NaN	33.3333	1	23.2181	23.1318	100
P12847	P12847	Myosin-3	Myh3	MYH3_RAT Myosin-3 OS=Rattus norvegicus OX=10116 GN=Myh3 PE=3 SV=1	P2	-1.08882	SC	-1.39726	-1.24827	-1.00097	1.28204	WT	-0.12276554107666	0.155964	NaN	0	-0.482603073120117	0	-0.319925308227539	0	-0.00139427185058594	0	0.358443260192871	0	NaN	0	31.8857	31.9588	100	3	31.7629	31.7629	66.6667	2	NaN	NaN	0	0	NaN	NaN	33.3333	1	NaN	NaN	33.3333	1	31.5672	31.5672	66.6667
P02564	P02564	Myosin-7	Myh7	MYH7_RAT Myosin-7 OS=Rattus norvegicus OX=10116 GN=Myh7 PE=1 SV=2	P3	1.12101	-1.31449	-1.04636	-1.08623	2.20089	2.58161	1.8187	0.164805094401039	0.96037	-0.39450327555339	1.92877	-0.0653788248697964	0.133683	-0.11932373046875	0.178471	1.13808822631836	2.4137	1.3682721455892	4.79907	0.862908681233719	1.96593	34.494	34.4424	100	3	34.6588	34.6675	100	3	34.0995	34.0819	100	3	33.3559	33.3473	100	3	33.2905	33.3083	100	3	33.2366	33.1697	100
F7F0L5	F7F0L5		Myh7b	F7F0L5_RAT Myosin heavy chain 7B OS=Rattus norvegicus OX=10116 GN=Myh7b PE=3 SV=1	P2	SC	SC	-1.42483	-2.033	-1.31358	WP	WT	NaN	0	NaN	0	-0.510791778564453	0	-1.0236120223999	0	-0.39350191752116	0	NaN	0	NaN	0	27.1402	27.1243	100	3	NaN	NaN	0	0	NaN	NaN	0	0	NaN	NaN	33.3333	1	27.0229	27.0229	66.6667	2	26.5101	26.5101	66.6667
F1M7K3	F1M7K3		Myl7	F1M7K3_RAT Myosin light chain 7 OS=Rattus norvegicus OX=10116 GN=Myl7 PE=4 SV=3	P2	SC	SC	-1.31992	NaN	-1.21368	NaN	NaN	NaN	0	NaN	0	-0.400449752807617	0	NaN	0	-0.279390335083008	0	NaN	0	NaN	NaN	24.2725	24.2725	66.6667	2	NaN	NaN	0	0	NaN	NaN	0	0	NaN	NaN	33.3333	1	NaN	NaN	33.3333	1	NaN	NaN	0
M0RCF7	M0RCF7		Myot	M0RCF7_RAT Myotilin OS=Rattus norvegicus OX=10116 GN=Myot PE=4 SV=1	P1	SC	SC	NaN	NaN	SC	NaN	NaN	NaN	0	NaN	0	NaN	NaN	NaN	0	NaN	0	NaN	NaN	NaN	0	21.8616	21.8616	66.6667	2	NaN	NaN	0	0	NaN	NaN	0	0	NaN	NaN	0	0	NaN	NaN	0	0	NaN	NaN	33.3333
Q66H12	Q66H12	Alpha-N-acetylgalactosaminidase	Naga	NAGAB_RAT Alpha-N-acetylgalactosaminidase OS=Rattus norvegicus OX=10116 GN=Naga PE=2 SV=1	P2	2.83833	SC	-1.254	-1.48582	-2.01069	1.77017	WT	1.50504207611084	0	NaN	0	-0.326536814371746	0	-0.571262359619141	0	-1.00769329071045	0	0.823885599772137	0	NaN	0	23.5343	23.5343	66.6667	2	NaN	NaN	33.3333	1	NaN	NaN	0	0	NaN	NaN	33.3333	1	24.2154	24.3122	100	3	23.9707	23.9707	66.6667
Q9Z2L9	Q9Z2L9	Protein NDRG4	Ndrg4	NDRG4_RAT Protein NDRG4 OS=Rattus norvegicus OX=10116 GN=Ndrg4 PE=1 SV=1	P2	SP	NaN	NaN	NaN	NaN	SP	NaN	NaN	0	NaN	0	NaN	NaN	NaN	NaN	NaN	NaN	NaN	0	NaN	0	NaN	NaN	0	0	24.0838	24.0838	66.6667	2	NaN	NaN	33.3333	1	NaN	NaN	0	0	NaN	NaN	0	0	NaN	NaN	0
D3ZLM5	D3ZLM5		Nhlrc2	D3ZLM5_RAT NHL repeat containing 2 (Predicted) OS=Rattus norvegicus OX=10116 GN=Nhlrc2 PE=1 SV=1	P1	SP	NaN	-1.08594	1.2607	WC	-1.18233	WT	NaN	0	NaN	NaN	-0.118946711222332	0.11031	0.334230422973633	0.3813	NaN	0	-0.241636276245117	0.179413	NaN	0	NaN	NaN	0	0	23.6176	23.6176	66.6667	2	NaN	NaN	0	0	23.9782	23.8885	100	3	23.8593	23.648	100	3	24.3124	24.4744	100
P42676	P42676	Neurolysin, mitochondrial	Nln	NEUL_RAT Neurolysin, mitochondrial OS=Rattus norvegicus OX=10116 GN=Nln PE=1 SV=1	P2	1.20814	SC	-1.18923	-1.35057	1.06752	1.53376	WT	0.272785186767578	0	NaN	0	-0.250025431315102	0.430486	-0.433568318684895	0.62415	0.0942637125651054	0.108687	0.617074330647785	0	NaN	0	22.779	22.779	66.6667	2	NaN	NaN	33.3333	1	NaN	NaN	0	0	22.6848	22.6029	100	3	22.4348	22.3522	100	3	22.2512	22.2512	66.6667
D3ZSA9	D3ZSA9		Nomo1	D3ZSA9_RAT Nodal modulator 1 OS=Rattus norvegicus OX=10116 GN=Nomo1 PE=4 SV=2	P3	NaN	NaN	1.09502	WC	WC	WP	NaN	NaN	NaN	NaN	NaN	0.130955696105957	0.056916	NaN	0	NaN	0	NaN	0	NaN	NaN	NaN	NaN	0	0	NaN	NaN	0	0	NaN	NaN	0	0	22.3951	22.3951	66.6667	2	22.5261	22.5261	66.6667	2	NaN	NaN	0
D4A4K6	D4A4K6		Nrap	D4A4K6_RAT Nebulin-related-anchoring protein OS=Rattus norvegicus OX=10116 GN=Nrap PE=1 SV=2	P1	-1.20103	-4.00926	-1.08958	-1.43488	2.80124	2.54128	1.00254	-0.264275232950848	1.75296	-2.00333595275879	2.72058	-0.123768488566078	0.440083	-0.52092679341634	2.79533	1.4860642751058	4.45555	1.34555753072103	3.47994	0.00365511576334754	0.00436109	25.506	25.4813	100	3	25.2417	25.2573	100	3	23.5027	23.593	100	3	24.0199	23.972	100	3	23.8962	24.005	100	3	23.499	23.4607	100
Q9QUL6	Q9QUL6	Vesicle-fusing ATPase	Nsf	NSF_RAT Vesicle-fusing ATPase OS=Rattus norvegicus OX=10116 GN=Nsf PE=1 SV=1	P2	2.19738	1.18129	-1.29104	-1.34237	-1.86405	1.52191	-1.17551	1.13578701019287	1.08951	0.240365982055664	0	-0.368536949157715	0	-0.424786885579426	0	-0.8984375	0	0.605886459350586	0.469603	-0.23328463236491	0	24.2266	24.2653	100	3	25.3624	25.3624	66.6667	2	NaN	NaN	33.3333	1	NaN	NaN	33.3333	1	24.7565	24.7565	66.6667	2	24.7003	24.678	100
A0A8I5Y9V8	A0A8I5Y9V8		Nudcd3	A0A8I5Y9V8_RAT NudC domain containing 3 OS=Rattus norvegicus OX=10116 GN=Nudcd3 PE=1 SV=1	P2	SC	SC	1.02687	1.4294	1.52234	WP	WT	NaN	0	NaN	0	0.0382566452026367	0.0621862	0.515410423278809	1.00692	0.606287956237793	1.18886	NaN	0	NaN	0	21.987	21.987	66.6667	2	NaN	NaN	0	0	NaN	NaN	0	0	21.3807	21.3128	100	3	21.419	21.419	66.6667	2	21.8961	21.8961	66.6667
Q6AY63	Q6AY63	ADP-sugar pyrophosphatase	Nudt5	NUDT5_RAT ADP-sugar pyrophosphatase OS=Rattus norvegicus OX=10116 GN=Nudt5 PE=2 SV=1	P1	SP	NaN	WC	WC	WC	SP	NaN	NaN	0	NaN	NaN	NaN	0	NaN	0	NaN	0	NaN	0	NaN	NaN	NaN	NaN	0	0	22.3806	22.3806	66.6667	2	NaN	NaN	0	0	21.3526	21.3526	66.6667	2	NaN	NaN	0	0	NaN	NaN	0
P56558	P56558	UDP-N-acetylglucosamine--peptide N-acetylglucosaminyltransferase 110 kDa subunit	Ogt	OGT1_RAT UDP-N-acetylglucosamine--peptide N-acetylglucosaminyltransferase 110 kDa subunit OS=Rattus norvegicus OX=10116 GN=Ogt PE=1 SV=1	P2	1.45616	SC	1.02737	1.29725	1.19038	1.6872	WT	0.542166709899902	0	NaN	0	0.0389604568481445	0	0.375454902648926	0	0.25142765045166	0	0.754633903503418	0	NaN	0	23.5867	23.5867	66.6667	2	NaN	NaN	33.3333	1	NaN	NaN	0	0	NaN	NaN	33.3333	1	23.3742	23.3742	66.6667	2	23.7107	23.7107	66.6667
B2RYG6	B2RYG6;A0A8I6A324	Ubiquitin thioesterase OTUB1	Otub1	OTUB1_RAT Ubiquitin thioesterase OTUB1 OS=Rattus norvegicus OX=10116 GN=Otub1 PE=1 SV=1	P2	2.06174	2.21035	-1.41372	-1.53667	-1.71845	1.69612	1.97652	1.04386202494304	2.87148	1.14427439371745	3.4164	-0.499491373697918	3.00755	-0.619803110758465	2.94369	-0.781111399332683	3.61132	0.762241999308269	2.39248	0.98296610514323	3.04709	23.4096	23.4125	100	3	24.4534	24.539	100	3	24.5538	24.5167	100	3	24.1907	24.1643	100	3	23.6912	23.7048	100	3	23.5709	23.578	100
O35264	O35264	Platelet-activating factor acetylhydrolase IB subunit beta	Pafah1b2	PA1B2_RAT Platelet-activating factor acetylhydrolase IB subunit alpha2 OS=Rattus norvegicus OX=10116 GN=Pafah1b2 PE=1 SV=1	P3	NaN	NaN	WC	-1.07306	WC	NaN	NaN	NaN	0	NaN	NaN	NaN	0	-0.101727803548176	0	NaN	0	NaN	0	NaN	0	NaN	NaN	0	0	NaN	NaN	33.3333	1	NaN	NaN	0	0	23.3508	23.3784	100	3	NaN	NaN	0	0	NaN	NaN	33.3333
P0C5E3	P0C5E3	Palladin	Palld	PALLD_RAT Palladin (Fragment) OS=Rattus norvegicus OX=10116 GN=Palld PE=1 SV=1	P2	SC	SC	1.34915	1.1061	1.28043	WP	WT	NaN	0	NaN	0	0.432046890258789	0.38504	0.145477294921875	0.137904	0.356629689534504	0.342554	NaN	0	NaN	0	23.016	22.7986	100	3	NaN	NaN	0	0	NaN	NaN	0	0	22.6594	22.6281	100	3	23.0914	23.2554	100	3	22.8049	22.7793	100
Q9HB97	Q9HB97	Alpha-parvin	Parva	PARVA_RAT Alpha-parvin OS=Rattus norvegicus OX=10116 GN=Parva PE=1 SV=2	P2	SC	1.00346	1.01567	1.10667	1.12252	WP	1.01783	NaN	0	0.00498771667480469	0	0.022431691487629	0.0148953	0.146223386128742	0.105138	0.166737874348957	0.12217	NaN	0	0.0255022048950195	0	24.1586	24.1586	66.6667	2	NaN	NaN	0	0	NaN	NaN	33.3333	1	23.9918	24.3291	100	3	24.0143	24.0143	66.6667	2	24.138	24.138	66.6667
Q99ML5	Q99ML5	Prenylcysteine oxidase	Pcyox1	PCYOX_RAT Prenylcysteine oxidase 1 OS=Rattus norvegicus OX=10116 GN=Pcyox1 PE=1 SV=1	P2	-1.19918	SC	-1.14122	1.09625	1.17677	1.1199	NaN	-0.262050628662109	0.452543	NaN	0	-0.190579414367676	0.183752	0.132571220397949	0	0.234838485717773	0.220503	0.16336727142334	0.320405	NaN	0	23.5888	23.5888	66.6667	2	23.3268	23.3268	66.6667	2	NaN	NaN	0	0	23.354	23.354	66.6667	2	23.1634	23.1634	66.6667	2	NaN	NaN	33.3333
G3V7W1	G3V7W1		Pdcd6	PDCD6_RAT Programmed cell death protein 6 OS=Rattus norvegicus OX=10116 GN=Pdcd6 PE=2 SV=1	P2	1.26725	SC	NaN	NaN	1.81395	NaN	NaN	0.341704050699871	0	NaN	0	NaN	0	NaN	0	0.859134038289387	0	NaN	0	NaN	NaN	22.7875	22.7824	100	3	NaN	NaN	33.3333	1	NaN	NaN	0	0	NaN	NaN	33.3333	1	NaN	NaN	0	0	NaN	NaN	0
Q9WUJ3	Q9WUJ3	Myomegalin	Pde4dip	MYOME_RAT Myomegalin OS=Rattus norvegicus OX=10116 GN=Pde4dip PE=1 SV=1	P3	NaN	NaN	-1.25268	WC	WC	2.22656	NaN	NaN	0	NaN	0	-0.325015068054199	0	NaN	0	NaN	0	1.15481948852539	0	NaN	0	NaN	NaN	0	0	NaN	NaN	33.3333	1	NaN	NaN	33.3333	1	23.4616	23.4616	66.6667	2	NaN	NaN	33.3333	1	NaN	NaN	0
Q9Z1Z9	Q9Z1Z9	PDZ and LIM domain protein 7	Pdlim7	PDLI7_RAT PDZ and LIM domain protein 7 OS=Rattus norvegicus OX=10116 GN=Pdlim7 PE=1 SV=1	P2	SC	SC	-1.06087	1.38936	1.24821	NaN	NaN	NaN	0	NaN	0	-0.0852413177490234	0	0.474424362182617	0	0.319860458374023	0.546973	NaN	0	NaN	0	23.524	23.524	66.6667	2	NaN	NaN	0	0	NaN	NaN	0	0	23.2041	23.2041	66.6667	2	NaN	NaN	33.3333	1	NaN	NaN	33.3333
Q5XIP1	Q5XIP1	Protein pelota homolog	Pelo	PELO_RAT Protein pelota homolog OS=Rattus norvegicus OX=10116 GN=Pelo PE=1 SV=1	P3	NaN	NaN	2.07944	WC	WC	NaN	NaN	NaN	NaN	NaN	NaN	1.05619812011719	0	NaN	0	NaN	0	NaN	0	NaN	NaN	NaN	NaN	0	0	NaN	NaN	0	0	NaN	NaN	0	0	21.013	21.013	66.6667	2	NaN	NaN	33.3333	1	NaN	NaN	0
F7FLB2	F7FLB2		Pgm2	F7FLB2_RAT Phosphoglucomutase 2 OS=Rattus norvegicus OX=10116 GN=Pgm2 PE=1 SV=3	P1	SC	SC	WP	NaN	SC	WP	NaN	NaN	0	NaN	0	NaN	0	NaN	NaN	NaN	0	NaN	0	NaN	NaN	23.0485	23.0485	66.6667	2	NaN	NaN	0	0	NaN	NaN	0	0	NaN	NaN	0	0	23.3693	23.3693	66.6667	2	NaN	NaN	0
A0A8I6GJ67	A0A8I6GJ67		Pin1	A0A8I6GJ67_RAT Peptidylprolyl cis/trans isomerase, NIMA-interacting 1 OS=Rattus norvegicus OX=10116 GN=Pin1 PE=1 SV=1	P2	SC	SC	-1.52435	-1.30537	1.06887	WP	NaN	NaN	0	NaN	0	-0.608197212219238	0	-0.38446044921875	0	0.0960865020751953	0	NaN	0	NaN	0	23.4531	23.4458	100	3	NaN	NaN	0	0	NaN	NaN	0	0	NaN	NaN	33.3333	1	22.7488	22.7488	66.6667	2	NaN	NaN	33.3333
P50411	P50411;A0A8I6AM35	Protein phosphatase inhibitor 2	Ppp1r2	IPP2_RAT Protein phosphatase inhibitor 2 OS=Rattus norvegicus OX=10116 GN=Ppp1r2 PE=1 SV=2	P2	SP	NaN	-1.2936	NaN	NaN	1.09622	NaN	NaN	0	NaN	0	-0.371396064758301	0	NaN	0	NaN	0	0.132532437642414	0.41715	NaN	0	NaN	NaN	0	0	21.7725	21.7573	100	3	NaN	NaN	33.3333	1	NaN	NaN	33.3333	1	21.6399	21.6399	66.6667	2	NaN	NaN	0
D3ZLD7	D3ZLD7		Ppp2r3a	D3ZLD7_RAT Protein phosphatase 2 (Formerly 2A), regulatory subunit B, alpha, isoform CRA_a OS=Rattus norvegicus OX=10116 GN=Ppp2r3a PE=4 SV=1	P2	1.61806	SC	-1.52196	-2.47002	-2.82927	-1.14888	NaN	0.694266319274902	0	NaN	0	-0.60593318939209	0	-1.30452346801758	0	-1.50043201446533	0	-0.20023250579834	0	NaN	0	21.5156	21.5156	66.6667	2	NaN	NaN	33.3333	1	NaN	NaN	0	0	NaN	NaN	33.3333	1	22.4101	22.4101	66.6667	2	NaN	NaN	33.3333
Q64620	Q64620	Serine/threonine-protein phosphatase 6 catalytic subunit;Serine/threonine-protein phosphatase 6 catalytic subunit, N-terminally processed	Ppp6c	PPP6_RAT Serine/threonine-protein phosphatase 6 catalytic subunit OS=Rattus norvegicus OX=10116 GN=Ppp6c PE=2 SV=2	P2	SC	-1.87231	-1.20772	1.16493	1.49348	WP	-1.46043	NaN	0	-0.904818852742512	0	-0.272287686665852	0.216323	0.220249176025391	0.237545	0.578678131103516	0.659319	NaN	0	-0.546389897664387	0	24.0261	24.1831	100	3	NaN	NaN	0	0	NaN	NaN	33.3333	1	23.4474	23.7774	100	3	23.1751	23.1751	66.6667	2	23.6676	23.7404	100
A0A8I6AAQ6;Q9Z0V5	A0A8I6AAQ6;Q9Z0V5	Peroxiredoxin-4	Prdx4	A0A8I6AAQ6_RAT Peroxiredoxin-4 OS=Rattus norvegicus OX=10116 GN=Prdx4 PE=4 SV=1;PRDX4_RAT Peroxiredoxin-4 OS=Rattus norvegicus OX=10116 GN=Prdx4 PE=2 SV=1	P2	SC	SC	1.06765	1.11182	1.21894	WP	WT	NaN	0	NaN	0	0.0944417317708321	0.138266	0.15292421976725	1.78991	0.285623550415039	1.05911	NaN	0	NaN	0	26.7633	26.6804	100	3	NaN	NaN	0	0	NaN	NaN	0	0	26.4777	26.5086	100	3	26.5722	26.6867	100	3	26.6306	26.6269	100
Q5HZA6	Q5HZA6	Prolyl endopeptidase-like	Prepl	PPCEL_RAT Prolyl endopeptidase-like OS=Rattus norvegicus OX=10116 GN=Prepl PE=1 SV=2	P3	NaN	NaN	WC	1.24498	WC	NaN	NaN	NaN	0	NaN	NaN	NaN	0	0.316122055053711	0	NaN	0	NaN	0	NaN	0	NaN	NaN	0	0	NaN	NaN	33.3333	1	NaN	NaN	0	0	22.4955	22.4955	66.6667	2	NaN	NaN	0	0	NaN	NaN	33.3333
Q4V8C7	Q4V8C7	Interferon-inducible double-stranded RNA-dependent protein kinase activator A	Prkra	PRKRA_RAT Interferon-inducible double-stranded RNA-dependent protein kinase activator A OS=Rattus norvegicus OX=10116 GN=Prkra PE=1 SV=1	P2	1.10397	SC	-1.23647	-1.10566	1.09098	1.48922	WT	0.142699241638184	0	NaN	0	-0.306230227152508	1.26045	-0.144910176595054	0.373678	0.125627835591633	0.406362	0.574557304382324	0	NaN	0	22.3849	22.3849	66.6667	2	NaN	NaN	33.3333	1	NaN	NaN	0	0	22.2593	22.2036	100	3	21.9531	21.9531	66.6667	2	22.1144	21.9827	100
P13852	P13852	Major prion protein	Prnp	PRIO_RAT Major prion protein OS=Rattus norvegicus OX=10116 GN=Prnp PE=1 SV=2	P3	NaN	NaN	WC	-1.35467	WC	NaN	NaN	NaN	NaN	NaN	NaN	NaN	0	-0.43793773651123	0	NaN	0	NaN	NaN	NaN	0	NaN	NaN	0	0	NaN	NaN	0	0	NaN	NaN	0	0	23.8314	23.8314	66.6667	2	NaN	NaN	0	0	NaN	NaN	33.3333
Q4V8E2	Q4V8E2		Psmd14	Q4V8E2_RAT Proteasome (Prosome, macropain) 26S subunit, non-ATPase, 14 OS=Rattus norvegicus OX=10116 GN=Psmd14 PE=1 SV=1	P2	-1.07351	SC	1.07042	1.00921	1.64769	1.43388	WT	-0.102333068847656	0	NaN	0	0.098183314005535	0.196704	0.0132195154825858	0.0373821	0.720440546671551	2.10913	0.519924163818359	0	NaN	0	24.9843	24.8871	100	3	NaN	NaN	33.3333	1	NaN	NaN	0	0	24.2639	24.3134	100	3	24.3621	24.472	100	3	24.2771	24.2771	66.6667
Q63797	Q63797	Proteasome activator complex subunit 1	Psme1	PSME1_RAT Proteasome activator complex subunit 1 OS=Rattus norvegicus OX=10116 GN=Psme1 PE=2 SV=1	P3	1.7132	1.60215	-1.86582	-1.32477	-2.01049	1.58993	1.05571	0.776692708333336	1.24282	0.680009841918945	0.655022	-0.899810791015625	1.01304	-0.405742009480793	0.380895	-1.00754419962565	0.976426	0.668959299723308	1.84346	0.0782076517740862	0.0627962	23.1884	23.2429	100	3	23.9651	24.0006	100	3	23.8684	24.2509	100	3	24.1959	23.8374	100	3	23.2961	23.2877	100	3	23.7902	23.9319	100
Q00438	Q00438;Q9Z118	Polypyrimidine tract-binding protein 1	Ptbp1	PTBP1_RAT Polypyrimidine tract-binding protein 1 OS=Rattus norvegicus OX=10116 GN=Ptbp1 PE=1 SV=1	P2	1.05842	SC	-1.1243	-1.06996	1.03488	1.23149	WT	0.0819142659505196	0.132676	NaN	0	-0.169024785359699	0.265607	-0.0975602467854806	0.211811	0.0494607289632185	0.0818242	0.300399780273438	0.43345	NaN	0	24.0414	24.175	100	3	24.1233	24.1233	66.6667	2	NaN	NaN	0	0	23.9919	23.9941	100	3	23.8229	23.849	100	3	23.8944	23.9207	100
P06302;A0A8L2UMZ6	P06302;A0A8L2UMZ6;F1M034	Prothymosin alpha;Prothymosin alpha, N-terminally processed;Thymosin alpha	Ptma	PTMA_RAT Prothymosin alpha OS=Rattus norvegicus OX=10116 GN=Ptma PE=1 SV=2;A0A8L2UMZ6_RAT Hypothetical protein LOC100359583 OS=Rattus norvegicus OX=10116 GN=LOC100359583 PE=4 SV=1	P2	-2.16112	SC	-1.11337	-1.21747	-1.40581	-2.72876	WT	-1.11177762349446	1.33206	NaN	0	-0.154938379923504	0.120986	-0.283885320027668	0.306813	-0.491404215494793	0.455085	-1.44824345906575	1.65693	NaN	0	24.3911	24.2436	100	3	23.2793	23.459	100	3	NaN	NaN	0	0	24.8825	24.8825	66.6667	2	24.7276	24.7481	100	3	24.5986	24.5987	100
Q5PQJ6	Q5PQJ6	Pyrroline-5-carboxylate reductase 3	Pycrl	P5CR3_RAT Pyrroline-5-carboxylate reductase 3 OS=Rattus norvegicus OX=10116 GN=Pycr3 PE=2 SV=1	P2	SP	NaN	NaN	NaN	NaN	NaN	NaN	NaN	0	NaN	NaN	NaN	NaN	NaN	NaN	NaN	NaN	NaN	0	NaN	NaN	NaN	NaN	0	0	22.917	22.917	66.6667	2	NaN	NaN	0	0	NaN	NaN	0	0	NaN	NaN	0	0	NaN	NaN	0
P35281	P35281	Ras-related protein Rab-10	Rab10	RAB10_RAT Ras-related protein Rab-10 OS=Rattus norvegicus OX=10116 GN=Rab10 PE=1 SV=1	P2	1.0701	SC	1.05086	-1.18714	-1.04427	-1.02549	WT	0.0977420806884766	0	NaN	0	0.0715662638346366	0.0867808	-0.247491836547852	0.351707	-0.06249173482259	0.0812536	-0.03631591796875	0	NaN	0	23.8407	23.9869	100	3	NaN	NaN	33.3333	1	NaN	NaN	0	0	23.9032	24.0323	100	3	23.9747	23.9747	66.6667	2	23.6557	23.7549	100
A1L1J8	A1L1J8		Rab5b	A1L1J8_RAT RAB5B, member RAS oncogene family OS=Rattus norvegicus OX=10116 GN=Rab5b PE=1 SV=1	P2	-1.28263	SC	1.13337	-1.0372	1.30557	-1.11346	WT	-0.359103520711262	0.749123	NaN	0	0.180619557698567	0.279143	-0.0526911417643241	0.0713252	0.384676615397133	0.666833	-0.155046463012695	0.301933	NaN	0	24.6377	24.6101	100	3	24.2786	24.2786	66.6667	2	NaN	NaN	0	0	24.253	24.1858	100	3	24.4336	24.4393	100	3	24.2003	24.2118	100
F7FJT3	F7FJT3		Rad23a	F7FJT3_RAT UV excision repair protein RAD23 OS=Rattus norvegicus OX=10116 GN=Rad23a PE=1 SV=1	P3	NaN	NaN	-1.36333	-1.21651	WC	1.47335	1.09974	NaN	0	NaN	0	-0.447132110595703	0	-0.28275203704834	0.78409	NaN	0	0.559103012084961	0	0.13715648651123	0	NaN	NaN	0	0	NaN	NaN	33.3333	1	NaN	NaN	33.3333	1	22.7293	22.7057	100	3	NaN	NaN	33.3333	1	22.4465	22.4465	66.6667
O88350	O88350	Putative hydrolase RBBP9	Rbbp9	RBBP9_RAT Serine hydrolase RBBP9 OS=Rattus norvegicus OX=10116 GN=Rbbp9 PE=1 SV=2	P3	NaN	NaN	WC	WC	WC	NaN	NaN	NaN	NaN	NaN	NaN	NaN	0	NaN	0	NaN	0	NaN	NaN	NaN	NaN	NaN	NaN	0	0	NaN	NaN	0	0	NaN	NaN	0	0	22.1682	22.1682	66.6667	2	NaN	NaN	0	0	NaN	NaN	0
Q27W01	Q27W01	RNA-binding protein 8A	Rbm8a	RBM8A_RAT RNA-binding protein 8A OS=Rattus norvegicus OX=10116 GN=Rbm8a PE=1 SV=1	P2	SC	SC	1.41495	1.89225	1.53251	WP	WT	NaN	0	NaN	0	0.500753402709961	1.88371	0.920103708902996	2.26599	0.615897814432781	1.68689	NaN	0	NaN	0	22.9335	22.9335	66.6667	2	NaN	NaN	0	0	NaN	NaN	0	0	22.3176	22.2732	100	3	22.8183	22.829	100	3	23.2377	23.2617	100
D3ZFR9	D3ZFR9		Rdh13	D3ZFR9_RAT Retinol dehydrogenase 13 OS=Rattus norvegicus OX=10116 GN=Rdh13 PE=1 SV=1	P3	NaN	NaN	-1.07284	1.0214	WC	WP	WT	NaN	NaN	NaN	NaN	-0.101429621378578	0.154358	0.0305449167887382	0.0302783	NaN	0	NaN	0	NaN	0	NaN	NaN	0	0	NaN	NaN	0	0	NaN	NaN	0	0	21.3637	21.4211	100	3	21.2623	21.2076	100	3	21.3943	21.3943	66.6667
D3ZUY0	D3ZUY0		Rdh14	D3ZUY0_RAT Retinol dehydrogenase 14 OS=Rattus norvegicus OX=10116 GN=Rdh14 PE=1 SV=1	P3	NaN	NaN	1.43329	1.64404	2.13502	WP	WT	NaN	0	NaN	0	0.51932652791341	1.14445	0.717246373494465	1.07802	1.09424908955892	0	NaN	0	NaN	0	NaN	NaN	33.3333	1	NaN	NaN	0	0	NaN	NaN	0	0	22.4792	22.5325	100	3	22.9985	22.9985	66.6667	2	23.1965	23.1965	66.6667
A0A8I6G8Z3	A0A8I6G8Z3		RGD1564696	A0A8I6G8Z3_RAT Ig-like domain-containing protein OS=Rattus norvegicus OX=10116 PE=1 SV=1	P3	-1.77994	-1.25555	NaN	NaN	SC	1.86777	2.65235	-0.831830024719238	0	-0.328324317932129	0	NaN	0	NaN	0	NaN	0	0.90131950378418	0	1.40726852416992	0	24.6953	24.6953	66.6667	2	NaN	NaN	33.3333	1	NaN	NaN	33.3333	1	NaN	NaN	0	0	NaN	NaN	33.3333	1	NaN	NaN	33.3333
Q32PX6	Q32PX6		Rhog	Q32PX6_RAT Ras homolog family member G OS=Rattus norvegicus OX=10116 GN=Rhog PE=1 SV=1	P2	SC	1.4779	1.07249	-1.19714	-1.18573	NaN	1.49211	NaN	0	0.563547134399414	0	0.100963592529297	0	-0.259590148925781	0	-0.245779037475586	0	NaN	0	0.577358245849609	0	22.2549	22.2549	66.6667	2	NaN	NaN	0	0	NaN	NaN	33.3333	1	NaN	NaN	33.3333	1	NaN	NaN	33.3333	1	NaN	NaN	33.3333
P29315	P29315	Ribonuclease inhibitor	Rnh1	RINI_RAT Ribonuclease inhibitor OS=Rattus norvegicus OX=10116 GN=Rnh1 PE=1 SV=2	P1	2.6519	2.82763	-1.41696	-1.5743	-2.76622	1.3584	1.60925	1.4070250193278	3.35777	1.49959182739258	3.01651	-0.50280253092448	0.941023	-0.654714584350586	1.21212	-1.46791648864746	2.6119	0.441911061604817	1.13935	0.686389923095703	1.46105	22.874	22.9469	100	3	24.2811	24.2082	100	3	24.3736	24.2571	100	3	24.342	24.3648	100	3	23.8392	23.7952	100	3	23.6872	23.6552	100
P62890	P62890;M0RD99;A0A8L2QQZ4;A0A8I6AMA3;M0RA78	60S ribosomal protein L30	Rpl30	RL30_RAT 60S ribosomal protein L30 OS=Rattus norvegicus OX=10116 GN=Rpl30 PE=3 SV=2	P2	-1.2511	ST	1.09055	1.33151	1.42467	1.04418	WT	-0.323196411132813	1.27948	NaN	0	0.125055948893227	0.188093	0.413065592447914	0.780795	0.510625839233398	0.946224	0.0623734792073591	0.196394	NaN	0	24.6855	24.7494	100	3	24.3623	24.4004	100	3	NaN	NaN	0	0	24.1749	24.0121	100	3	24.2999	24.273	100	3	24.5879	24.5824	100
A0A8I6ADZ2;A0A8I5ZL35;D4AAZ6;P61515;A0A8I6A398;D4A7B1;A0A8I6GLT4;A0A8I6ANA8	A0A8I6ADZ2;A0A8I5ZL35;D4AAZ6;P61515;A0A8I6A398;D4A7B1;A0A8I6GLT4;A0A8I6ANA8;D4A829	60S ribosomal protein L37a;Putative 60S ribosomal protein L37a	Rpl37a;Rpl37a-ps1;LOC679823	A0A8I6ADZ2_RAT Uncharacterized protein OS=Rattus norvegicus OX=10116 PE=3 SV=1;A0A8I5ZL35_RAT Uncharacterized protein OS=Rattus norvegicus OX=10116 PE=3 SV=1;RL37A_RAT 60S ribosomal protein L37a OS=Rattus norvegicus OX=10116 GN=Rpl37a PE=1 SV=1;RL37P_RAT P	P2	-2.33688	-1.44806	-1.19499	-1.77064	-1.40824	-2.7539	-1.15168	-1.22458426157634	1.63957	-0.534125963846844	1.16403	-0.256996790568035	0.290276	-0.824273427327476	1.23991	-0.493888854980469	1.4064	-1.46147632598877	1.21314	-0.203741391499836	0.193797	21.9015	21.9432	100	3	20.6769	20.6769	66.6667	2	21.3674	21.3674	66.6667	2	22.3954	22.3603	100	3	22.1384	21.8782	100	3	21.5711	21.6693	100
A0A8I6ASF5	A0A8I6ASF5;A0A8I6AL38		Rpl4-ps1	A0A8I6ASF5_RAT 60S ribosomal protein L4 OS=Rattus norvegicus OX=10116 GN=LOC300249 PE=3 SV=1	P1	SC	SC	NaN	WT	SC	NaN	WT	NaN	0	NaN	0	NaN	0	NaN	0	NaN	0	NaN	0	NaN	0	23.9006	23.9006	66.6667	2	NaN	NaN	0	0	NaN	NaN	0	0	NaN	NaN	0	0	NaN	NaN	33.3333	1	24.0604	24.0604	66.6667
P19944	P19944	60S acidic ribosomal protein P1	Rplp1	RLA1_RAT 60S acidic ribosomal protein P1 OS=Rattus norvegicus OX=10116 GN=Rplp1 PE=3 SV=1	P2	2.65967	2.99849	-1.19638	-1.08482	-1.57877	2.01547	2.06036	1.41124788920084	2.60799	1.58423614501953	2.07364	-0.258674621582031	0.414605	-0.117459615071613	0.157803	-0.658802668253578	1.05277	1.0111198425293	2.44287	1.04289309183757	1.53115	24.6886	24.6989	100	3	26.0999	26.1059	100	3	26.2729	26.0275	100	3	25.3474	25.3565	100	3	25.0887	25.0287	100	3	25.23	25.2832	100
P02401;D4A4D5;D3ZN03	P02401;D4A4D5;D3ZN03	60S acidic ribosomal protein P2	Rplp2;LOC498555;LOC100362751	RLA2_RAT 60S acidic ribosomal protein P2 OS=Rattus norvegicus OX=10116 GN=Rplp2 PE=1 SV=2;D4A4D5_RAT 60S acidic ribosomal protein P2 OS=Rattus norvegicus OX=10116 GN=LOC498555 PE=3 SV=1;D3ZN03_RAT 60S acidic ribosomal protein P2 OS=Rattus norvegicus OX=101	N	1.82205	1.55384	-1.37052	-1.19023	-1.15667	2.15893	1.59893	0.865566253662109	3.30172	0.635833740234375	0.756335	-0.454728444417317	0.342677	-0.251245498657227	0.167713	-0.209976832071941	0.143123	1.11031786600748	3.23046	0.67710240681966	0.748269	24.9414	24.9515	100	3	25.8069	25.826	100	3	25.5772	25.8991	100	3	25.1513	25.6365	100	3	24.6966	24.6806	100	3	24.9001	24.968	100
P62845;D3ZAK6	P62845;D3ZAK6	40S ribosomal protein S15	Rps15;Rps15-ps2	RS15_RAT 40S ribosomal protein S15 OS=Rattus norvegicus OX=10116 GN=Rps15 PE=1 SV=2;D3ZAK6_RAT 40S ribosomal protein S15 OS=Rattus norvegicus OX=10116 GN=AC128207.2 PE=3 SV=3	P2	-1.45649	-2.33647	-1.04448	1.09684	1.10459	-1.26242	-2.32007	-0.542492548624676	0.91352	-1.22433217366536	0.941828	-0.0627835591634103	0.131397	0.133349100748699	0.234364	0.14351526896159	0.35056	-0.336193720499676	0.526788	-1.21416600545247	0.906388	24.5904	24.5962	100	3	24.0479	24.2774	100	3	23.3661	23.8356	100	3	24.4469	24.5687	100	3	24.3841	24.3437	100	3	24.5802	24.4338	100
D3ZDU2	D3ZDU2		Rptor	D3ZDU2_RAT Regulatory-associated protein of MTOR, complex 1 OS=Rattus norvegicus OX=10116 GN=Rptor PE=1 SV=2	P2	SC	1.10053	WC	1.05337	-1.11385	NaN	-1.06612	NaN	0	0.138195991516113	0	NaN	0	0.0750160217285156	0.112136	-0.155555725097656	0.640141	NaN	NaN	-0.0923757553100586	0	24.7745	24.7745	66.6667	2	NaN	NaN	0	0	NaN	NaN	33.3333	1	24.93	24.93	66.6667	2	NaN	NaN	0	0	25.005	25.005	66.6667
Q0D2L6;B2RZ38	Q0D2L6;B2RZ38		Rragc;Rragd	Q0D2L6_RAT Ras-related GTP-binding protein OS=Rattus norvegicus OX=10116 GN=Rragc PE=1 SV=1;B2RZ38_RAT Ras-related GTP-binding protein OS=Rattus norvegicus OX=10116 GN=Rragd PE=1 SV=1	P3	NaN	NaN	WC	WC	WC	NaN	NaN	NaN	NaN	NaN	NaN	NaN	0	NaN	0	NaN	0	NaN	NaN	NaN	NaN	NaN	NaN	0	0	NaN	NaN	0	0	NaN	NaN	0	0	21.5888	21.468	100	3	NaN	NaN	0	0	NaN	NaN	0
D3Z8L7	D3Z8L7	Ras-related protein R-Ras	Rras	RRAS_RAT Ras-related protein R-Ras OS=Rattus norvegicus OX=10116 GN=Rras PE=1 SV=1	P2	SC	SC	WC	-1.32882	-1.03561	NaN	WT	NaN	0	NaN	0	NaN	0	-0.410148620605469	0.677382	-0.05047607421875	0.0411499	NaN	NaN	NaN	0	23.8363	23.8363	66.6667	2	NaN	NaN	0	0	NaN	NaN	0	0	23.8867	23.8867	66.6667	2	NaN	NaN	0	0	23.4766	23.5788	100
P05943	P05943	Protein S100-A10	S100a10	S10AA_RAT Protein S100-A10 OS=Rattus norvegicus OX=10116 GN=S100a10 PE=1 SV=2	P3	1.55148	1.40787	-1.83348	-1.94249	-2.51582	1.13069	1.08703	0.633644421895344	0.583557	0.493509610493977	0.316745	-0.874584515889484	0.481278	-0.957904179890949	0	-1.33102862040202	0.924142	0.177200317382813	0.312698	0.12038516998291	0	22.6016	22.7821	100	3	23.2353	23.2353	66.6667	2	23.0952	23.0952	66.6667	2	23.9327	23.6462	100	3	23.0581	23.0581	66.6667	2	NaN	NaN	33.3333
B0BMX3	B0BMX3		S100a16	B0BMX3_RAT S100 calcium binding protein A16 (Predicted), isoform CRA_a OS=Rattus norvegicus OX=10116 GN=S100a16 PE=1 SV=1	P1	SC	SC	NaN	NaN	SC	NaN	NaN	NaN	0	NaN	0	NaN	NaN	NaN	0	NaN	0	NaN	NaN	NaN	0	22.9154	22.9154	66.6667	2	NaN	NaN	0	0	NaN	NaN	0	0	NaN	NaN	0	0	NaN	NaN	0	0	NaN	NaN	33.3333
P50116	P50116	Protein S100-A9	S100a9	S10A9_RAT Protein S100-A9 OS=Rattus norvegicus OX=10116 GN=S100a9 PE=1 SV=3	P2	-1.49841	SC	-2.16205	-3.18794	-1.90824	-1.3225	WT	-0.583428382873535	1.0835	NaN	0	-1.11240259806315	0.386579	-1.67262363433838	0.502335	-0.932245254516602	0.281119	-0.403271039326984	0.203144	NaN	0	22.2364	22.2364	66.6667	2	21.653	21.653	66.6667	2	NaN	NaN	0	0	23.1687	23.1687	66.6667	2	22.0563	21.8996	100	3	21.496	21.496	66.6667
A0A8I6GMG5	A0A8I6GMG5		Sar1a	A0A8I6GMG5_RAT Secretion associated, Ras related GTPase 1A OS=Rattus norvegicus OX=10116 GN=Sar1a PE=1 SV=1	P2	1.39422	SC	1.29728	1.60557	1.21122	1.30174	WT	0.479460716247559	0.668517	NaN	0	0.37548828125	0	0.68308385213216	1.2512	0.276464462280273	0.284702	0.380436897277832	0	NaN	0	24.2598	24.2598	66.6667	2	24.7393	24.7393	66.6667	2	NaN	NaN	0	0	23.9833	23.9833	66.6667	2	NaN	NaN	33.3333	1	24.6664	24.676	100
Q64380	Q64380	Sarcosine dehydrogenase, mitochondrial	Sardh	SARDH_RAT Sarcosine dehydrogenase, mitochondrial OS=Rattus norvegicus OX=10116 GN=Sardh PE=1 SV=2	P2	1.13457	SC	-1.0659	1.00697	-1.80213	-1.49018	WT	0.182149887084961	0	NaN	0	-0.0920658111572266	0.214748	0.0100142161051444	0.0167597	-0.849706013997395	1.81508	-0.575490315755207	0	NaN	0	22.9512	22.9512	66.6667	2	NaN	NaN	33.3333	1	NaN	NaN	0	0	23.8009	23.8263	100	3	23.7088	23.8468	100	3	23.8109	23.8696	100
D3ZM09	D3ZM09		Sars2	D3ZM09_RAT Serine--tRNA ligase OS=Rattus norvegicus OX=10116 GN=Sars2 PE=1 SV=1	P3	-1.21629	NaN	-1.0881	-1.11357	-3.17291	-3.54673	WT	-0.282490730285645	0	NaN	0	-0.121810277303059	0.256107	-0.155192693074543	0.971998	-1.66580772399902	0	-1.82648817698161	1.59871	NaN	0	NaN	NaN	33.3333	1	22.1193	22.1193	66.6667	2	NaN	NaN	0	0	24.0676	24.0347	100	3	23.9457	24.0773	100	3	23.9124	23.8734	100
Q6AYR8	Q6AYR8	Secernin-2	Scrn2	SCRN2_RAT Secernin-2 OS=Rattus norvegicus OX=10116 GN=Scrn2 PE=2 SV=1	P3	-1.08375	1.01665	NaN	NaN	SC	SP	ST	-0.116032600402832	0.0801684	0.0238208770751953	0.0229034	NaN	NaN	NaN	NaN	NaN	0	NaN	0	NaN	0	23.1827	23.1827	66.6667	2	23.0667	23.0667	66.6667	2	23.2065	23.2065	66.6667	2	NaN	NaN	0	0	NaN	NaN	0	0	NaN	NaN	0
B2RZD1	B2RZD1		Sec61b	B2RZD1_RAT Protein transport protein Sec61 subunit beta OS=Rattus norvegicus OX=10116 GN=Sec61b PE=1 SV=1	P2	-1.05426	SC	1.05615	-1.16323	-1.10468	-1.23001	WT	-0.0762360890706368	0.0641559	NaN	0	0.0788113276163749	0.138614	-0.218140284220375	0.505251	-0.143622716267902	0.37325	-0.298670132954914	0.211736	NaN	0	22.9282	22.8545	100	3	22.852	22.7894	100	3	NaN	NaN	0	0	23.0719	23.0286	100	3	23.1507	23.1507	66.6667	2	22.8537	22.9644	100
B3GNI6	B3GNI6;A0A8I6AA08	Septin-11	Sept11	SEP11_RAT Septin-11 OS=Rattus norvegicus OX=10116 GN=Septin11 PE=1 SV=1	P2	SC	-1.57493	1.0485	-1.03845	1.03421	WP	-1.46645	NaN	0	-0.655291239420574	0	0.0683212280273438	0.128235	-0.0544357299804688	0.080903	0.048529942830406	0.0652898	NaN	0	-0.552325566609699	0	24.9469	24.9527	100	3	NaN	NaN	0	0	NaN	NaN	33.3333	1	24.8983	24.7454	100	3	24.9666	24.9742	100	3	24.8439	24.8468	100
B0BNF1	B0BNF1	Septin-8	Sept8	SEPT8_RAT Septin-8 OS=Rattus norvegicus OX=10116 GN=Septin8 PE=1 SV=1	P2	-1.33704	SC	1.03225	1.21677	1.86023	1.34783	WT	-0.419045130411785	0	NaN	0	0.0457992553710938	0	0.283054351806641	0	0.895481745402019	0	0.430637359619141	0	NaN	0	23.5037	23.7091	100	3	NaN	NaN	33.3333	1	NaN	NaN	0	0	NaN	NaN	33.3333	1	22.654	22.654	66.6667	2	22.8912	22.9034	100
D4A071	D4A071		Serhl2	D4A071_RAT Serine hydrolase-like 2 OS=Rattus norvegicus OX=10116 GN=Serhl2 PE=4 SV=1	P3	NaN	NaN	1.04515	-1.30457	WC	WP	WT	NaN	NaN	NaN	NaN	0.0637118021647147	0.202209	-0.383576711018879	1.05538	NaN	0	NaN	0	NaN	0	NaN	NaN	0	0	NaN	NaN	0	0	NaN	NaN	0	0	24.4007	24.3475	100	3	24.4644	24.4418	100	3	24.0171	23.9971	100
P05545	P05545	Serine protease inhibitor A3K	Serpina3k	SPA3K_RAT Serine protease inhibitor A3K OS=Rattus norvegicus OX=10116 GN=Serpina3k PE=1 SV=3	P3	1.14429	1.1911	NaN	NaN	SC	SP	ST	0.194451649983723	0.655578	0.252295811971027	1.83384	NaN	NaN	NaN	NaN	NaN	0	NaN	0	NaN	0	26.7126	26.7346	100	3	26.9071	26.9137	100	3	26.9649	26.9403	100	3	NaN	NaN	0	0	NaN	NaN	0	0	NaN	NaN	0
P05544	P05544;P09005	Serine protease inhibitor A3L	Serpina3l	SPA3L_RAT Serine protease inhibitor A3L OS=Rattus norvegicus OX=10116 GN=Serpina3l PE=1 SV=3	P3	1.18331	1.05401	-1.01553	-1.10899	-2.31471	-1.92622	-1.98026	0.242826461791992	1.57608	0.0758940378824882	0.528851	-0.0222295125325545	0.0746888	-0.149248123168945	0.596777	-1.21083132425944	3.43877	-0.945775349934895	3.88881	-0.985689163208008	3.85174	26.3872	26.4187	100	3	26.63	26.6427	100	3	26.463	26.4922	100	3	27.598	27.6643	100	3	27.5758	27.5326	100	3	27.4487	27.4137	100
Q63556	Q63556	Serine protease inhibitor A3M	Serpina3m	SPA3M_RAT Serine protease inhibitor A3M (Fragment) OS=Rattus norvegicus OX=10116 GN=Serpina3m PE=2 SV=1	P3	NaN	NaN	1.02588	1.26239	WC	WP	WT	NaN	NaN	NaN	NaN	0.0368550618489571	0.204685	0.336158752441406	0.544899	NaN	0	NaN	0	NaN	0	NaN	NaN	0	0	NaN	NaN	0	0	NaN	NaN	0	0	24.1963	24.1608	100	3	24.2331	24.2133	100	3	24.5324	24.6794	100
Q64268	Q64268;CON__ENSEMBL:ENSBTAP00000018574	Heparin cofactor 2	Serpind1	HEP2_RAT Heparin cofactor 2 OS=Rattus norvegicus OX=10116 GN=Serpind1 PE=1 SV=1	P3	NaN	NaN	-1.06108	1.08736	WC	WP	WT	NaN	NaN	NaN	NaN	-0.0855286916096993	0.112868	0.120835622151692	0.162902	NaN	0	NaN	0	NaN	0	NaN	NaN	0	0	NaN	NaN	0	0	NaN	NaN	0	0	22.7908	22.675	100	3	22.7053	22.5933	100	3	22.9116	22.9924	100
A0A8J8XL70	A0A8J8XL70;CON__Q95121		Serpinf1	A0A8J8XL70_RAT Serpin family F member 1 OS=Rattus norvegicus OX=10116 GN=Serpinf1 PE=1 SV=1	N	NaN	NaN	1.20857	1.48419	1.68966	WP	WT	NaN	0	NaN	0	0.273303985595703	0	0.569672266642254	0	0.756729125976563	0	NaN	0	NaN	0	NaN	NaN	33.3333	1	NaN	NaN	0	0	NaN	NaN	0	0	NaN	NaN	33.3333	1	22.5783	22.5783	66.6667	2	22.8747	22.9479	100
A0A8I6AQI7	A0A8I6AQI7		Serpinf2	A0A8I6AQI7_RAT Serpin family F member 2 OS=Rattus norvegicus OX=10116 GN=Serpinf2 PE=1 SV=1	P1	1.79329	SC	-1.31743	-1.78494	-2.10697	1.12129	WT	0.842606226603191	1.86553	NaN	0	-0.397723515828449	1.72728	-0.835878372192383	3.05399	-1.07517242431641	2.31629	0.165157318115234	0.609472	NaN	0	22.7267	22.832	100	3	23.5693	23.5138	100	3	NaN	NaN	0	0	23.8018	23.8523	100	3	23.4041	23.3931	100	3	22.966	22.9528	100
D4A081	D4A081		Setdb1	D4A081_RAT SET domain bifurcated histone lysine methyltransferase 1 OS=Rattus norvegicus OX=10116 GN=Setdb1 PE=1 SV=2	P3	NaN	NaN	-1.122	WC	WC	1.43594	NaN	NaN	0	NaN	NaN	-0.166069984436035	0.126514	NaN	0	NaN	0	0.521992683410645	0	NaN	NaN	NaN	NaN	0	0	NaN	NaN	33.3333	1	NaN	NaN	0	0	22.9496	22.9496	66.6667	2	22.7836	22.7836	66.6667	2	NaN	NaN	0
Q5XIF9	Q5XIF9	Solute carrier family 25 member 34	Slc25a34	S2534_RAT Solute carrier family 25 member 34 OS=Rattus norvegicus OX=10116 GN=Slc25a34 PE=2 SV=2	P3	NaN	NaN	1.45514	WC	WC	-1.22261	NaN	NaN	0	NaN	NaN	0.541153907775879	0	NaN	0	NaN	0	-0.28996467590332	0	NaN	NaN	NaN	NaN	0	0	NaN	NaN	33.3333	1	NaN	NaN	0	0	21.7782	21.7782	66.6667	2	NaN	NaN	33.3333	1	NaN	NaN	0
Q62773;F1LXN6;A0A8I6AFM8	Q62773;F1LXN6;A0A8I6AFM8;Q62674	Sodium/nucleoside cotransporter 2;Sodium/nucleoside cotransporter	Slc28a2	S28A2_RAT Sodium/nucleoside cotransporter 2 OS=Rattus norvegicus OX=10116 GN=Slc28a2 PE=1 SV=1;F1LXN6_RAT Sodium/nucleoside cotransporter OS=Rattus norvegicus OX=10116 GN=LOC120101643 PE=1 SV=3;A0A8I6AFM8_RAT Sodium/nucleoside cotransporter 2-like OS=Rattu	P2	1.66863	SC	-1.05485	1.09438	1.5766	2.77506	WT	0.738666534423828	0	NaN	0	-0.0770320892333984	0	0.130110422770183	0	0.656820297241211	0	1.47251892089844	0	NaN	0	21.991	21.991	66.6667	2	NaN	NaN	33.3333	1	NaN	NaN	0	0	NaN	NaN	33.3333	1	NaN	NaN	33.3333	1	21.4642	21.4789	100
P17136;P63164;A0A8I6A9Y5	P17136;P63164;A0A8I6A9Y5;A0A8I5ZU06;A0A8I5XW32	Small nuclear ribonucleoprotein-associated protein B;Small nuclear ribonucleoprotein-associated protein N	Snrpb;Snrpn	RSMB_RAT Small nuclear ribonucleoprotein-associated protein B OS=Rattus norvegicus OX=10116 GN=Snrpb PE=2 SV=2;RSMN_RAT Small nuclear ribonucleoprotein-associated protein N OS=Rattus norvegicus OX=10116 GN=Snrpn PE=2 SV=1;A0A8I6A9Y5_RAT Sm domain-containin	P2	SC	SC	1.13349	1.47459	1.39898	WP	WT	NaN	0	NaN	0	0.180777549743652	0.494016	0.560312271118164	2.16399	0.48438008626302	0.322103	NaN	0	NaN	0	22.1054	21.9099	100	3	NaN	NaN	0	0	NaN	NaN	0	0	21.621	21.621	66.6667	2	21.8018	21.8018	66.6667	2	22.1813	22.178	100
B1H267	B1H267	Sorting nexin-5	Snx5	SNX5_RAT Sorting nexin-5 OS=Rattus norvegicus OX=10116 GN=Snx5 PE=1 SV=1	P2	SC	SC	1.13805	1.21029	1.15412	WP	WT	NaN	0	NaN	0	0.186564763387047	0.166999	0.275352160135906	0.197556	0.206797917683922	0.195432	NaN	0	NaN	0	23.8496	23.9623	100	3	NaN	NaN	0	0	NaN	NaN	0	0	23.6428	23.4051	100	3	23.8293	23.6684	100	3	23.9181	23.9181	66.6667
D4A678	D4A678		Spta1	D4A678_RAT Spectrin, alpha, erythrocytic 1 OS=Rattus norvegicus OX=10116 GN=Spta1 PE=1 SV=4	P3	1.36195	1.30137	1.16009	-1.3442	4.13462	4.85408	7.2327	0.445676803588867	1.81657	0.380028406778973	1.69673	0.214234034220375	0.217276	-0.426750818888348	0.365844	2.0477549235026	2.88968	2.27919769287109	2.75228	2.85453414916992	2.58036	24.8871	24.8602	100	3	25.3328	25.389	100	3	25.2671	25.2966	100	3	22.8393	23.0651	100	3	23.0536	23.2859	100	3	22.4126	22.7101	100
A0A8I6AWM3	A0A8I6AWM3		Sptb	A0A8I6AWM3_RAT Spectrin beta chain OS=Rattus norvegicus OX=10116 GN=Sptb PE=1 SV=1	P3	-1.078	-1.4	1.04881	1.0561	-3.07791	-3.47992	-4.55081	-0.108352661132813	0.180779	-0.485428492228188	0.338247	0.0687503814697266	0.255444	0.0787442525227853	0.398665	-1.62195142110189	4.08183	-1.79905446370443	2.83081	-2.18612416585286	1.68207	23.3497	23.405	100	3	23.2414	23.2619	100	3	22.8643	22.4871	100	3	24.9717	25.0069	100	3	25.0404	25.0841	100	3	25.0504	25.0533	100
P15589	P15589	Steryl-sulfatase	Sts	STS_RAT Steryl-sulfatase OS=Rattus norvegicus OX=10116 GN=Sts PE=1 SV=2	P3	-1.36035	1.10366	1.04544	WC	2.26624	1.59351	ST	-0.443981170654297	0.867844	0.142295201619465	0.835755	0.0641142527262382	0.0991014	NaN	0	1.18030103047689	2.53972	0.672205607096355	0.949917	NaN	0	24.0962	24.0577	100	3	23.6522	23.8364	100	3	24.2385	24.2385	66.6667	2	22.9159	22.8401	100	3	22.98	22.98	66.6667	2	NaN	NaN	0
Q99PV2	Q99PV2		Stxbp3	Q99PV2_RAT Syntaxin binding protein 3, isoform CRA_a OS=Rattus norvegicus OX=10116 GN=Stxbp3 PE=1 SV=1	P2	-1.38034	SC	1.14441	1.3213	1.30092	-1.21428	WT	-0.465025901794434	0.766243	NaN	0	0.194602966308594	1.22388	0.401959737141926	1.62898	0.379528363545734	1.90886	-0.280100504557293	0.669106	NaN	0	24.2412	24.2412	66.6667	2	23.7762	23.7762	66.6667	2	NaN	NaN	0	0	23.8617	23.8271	100	3	24.0563	24.0712	100	3	24.2637	24.1843	100
A0A8I6ADE8	A0A8I6ADE8		Sync	A0A8I6ADE8_RAT Syncoilin, intermediate filament protein OS=Rattus norvegicus OX=10116 GN=Sync PE=4 SV=1	P3	NaN	NaN	WC	WC	WC	NaN	NaN	NaN	NaN	NaN	NaN	NaN	0	NaN	0	NaN	0	NaN	NaN	NaN	NaN	NaN	NaN	0	0	NaN	NaN	0	0	NaN	NaN	0	0	23.1291	23.1291	66.6667	2	NaN	NaN	0	0	NaN	NaN	0
A0A8I5ZJB9	A0A8I5ZJB9		Syne1	A0A8I5ZJB9_RAT Spectrin repeat containing, nuclear envelope 1 OS=Rattus norvegicus OX=10116 GN=Syne1 PE=1 SV=1	P3	NaN	NaN	1.88155	2.16469	WC	-2.08718	-2.76661	NaN	0	NaN	0	0.91192118326823	0	1.11416053771973	1.76212	NaN	0	-1.06155204772949	0	-1.46812184651693	0	NaN	NaN	0	0	NaN	NaN	33.3333	1	NaN	NaN	33.3333	1	27.8251	27.9272	100	3	NaN	NaN	33.3333	1	28.9393	29.2037	100
G3V9G5	G3V9G5		Synm	G3V9G5_RAT RCG24674, isoform CRA_b OS=Rattus norvegicus OX=10116 GN=Synm PE=1 SV=2	P3	1.50547	1.16381	1.02365	-1.1747	-3.59911	-2.44724	-2.63261	0.5902099609375	0	0.218852996826172	0	0.0337270100911446	0.0262627	-0.232296625773113	0.250154	-1.84764099121094	2.00902	-1.29115804036458	0	-1.39649136861165	0	22.0326	21.8877	100	3	NaN	NaN	33.3333	1	NaN	NaN	33.3333	1	23.8802	23.9934	100	3	23.9139	23.7811	100	3	23.6479	23.6934	100
A0A0G2K598	A0A0G2K598		Tacc2	A0A0G2K598_RAT Transforming, acidic coiled-coil-containing protein 2 OS=Rattus norvegicus OX=10116 GN=Tacc2 PE=1 SV=2	P3	NaN	NaN	1.00491	WC	WC	1.11423	NaN	NaN	0	NaN	NaN	0.00705973307291785	0.0415088	NaN	0	NaN	0	0.156042098999023	0	NaN	NaN	NaN	NaN	0	0	NaN	NaN	33.3333	1	NaN	NaN	0	0	27.4723	27.4559	100	3	27.4794	27.4794	66.6667	2	NaN	NaN	0
A0A0G2JXP4	A0A0G2JXP4		Tango2	A0A0G2JXP4_RAT Transport and golgi organization 2 homolog OS=Rattus norvegicus OX=10116 GN=Tango2 PE=1 SV=1	P2	1.64308	SC	WC	WC	1.32295	NaN	NaN	0.716403007507324	0	NaN	0	NaN	0	NaN	0	0.403759956359863	0.897973	NaN	0	NaN	NaN	22.5922	22.5922	66.6667	2	NaN	NaN	33.3333	1	NaN	NaN	0	0	22.1884	22.1884	66.6667	2	NaN	NaN	0	0	NaN	NaN	0
Q5XHY5	Q5XHY5	Threonine--tRNA ligase, cytoplasmic	Tars	SYTC_RAT Threonine--tRNA ligase 1, cytoplasmic OS=Rattus norvegicus OX=10116 GN=Tars1 PE=1 SV=1	P2	1.37842	SC	-1.36569	-1.15624	1.40472	2.6444	NaN	0.463020324707031	0.803447	NaN	0	-0.449635187784832	0	-0.209437052408855	0	0.490285237630207	1.02216	1.40294075012207	0	NaN	0	23.2989	23.2989	66.6667	2	23.762	23.762	66.6667	2	NaN	NaN	0	0	22.8086	22.8228	100	3	NaN	NaN	33.3333	1	NaN	NaN	33.3333
E9PTK4	E9PTK4		Thnsl1	E9PTK4_RAT Threonine synthase-like 1 OS=Rattus norvegicus OX=10116 GN=Thnsl1 PE=1 SV=1	P2	SC	SC	1.28	1.42625	1.21847	WP	WT	NaN	0	NaN	0	0.356146494547527	0.751026	0.512226104736328	1.16492	0.285076141357422	0.482775	NaN	0	NaN	0	22.3643	22.3643	66.6667	2	NaN	NaN	0	0	NaN	NaN	0	0	22.0793	22.1503	100	3	22.4354	22.483	100	3	22.5915	22.6532	100
P24155	P24155	Thimet oligopeptidase	Thop1	THOP1_RAT Thimet oligopeptidase OS=Rattus norvegicus OX=10116 GN=Thop1 PE=1 SV=4	P2	-1.27423	SC	1.0319	1.04628	1.22847	-1.07035	WT	-0.349630355834961	1.2609	NaN	0	0.0453090667724609	0.137215	0.0652707417805978	0.137507	0.296857198079426	1.0102	-0.098082224527996	0.361751	NaN	0	23.0631	22.9875	100	3	22.7135	22.7713	100	3	NaN	NaN	0	0	22.7663	22.7346	100	3	22.8116	22.7589	100	3	22.8315	22.6982	100
A2VCX1	A2VCX1	TIP41-like protein	Tiprl	TIPRL_RAT TIP41-like protein OS=Rattus norvegicus OX=10116 GN=Tiprl PE=1 SV=1	P2	1.67484	SC	1.42625	1.02893	1.44455	1.69632	NaN	0.744021733601887	0	NaN	0	0.512228012084961	0.731707	0.0411434173583984	0	0.530617396036785	0.998963	0.762411117553711	0	NaN	0	23.4319	23.4232	100	3	NaN	NaN	33.3333	1	NaN	NaN	0	0	22.9013	22.9013	66.6667	2	23.4135	23.4135	66.6667	2	NaN	NaN	33.3333
D3ZTX0	D3ZTX0	Transmembrane emp24 domain-containing protein 7	Tmed7	TMED7_RAT Transmembrane emp24 domain-containing protein 7 OS=Rattus norvegicus OX=10116 GN=Tmed7 PE=1 SV=1	P2	SC	SC	NaN	-1.31883	-1.10616	NaN	NaN	NaN	0	NaN	0	NaN	0	-0.399253845214844	0	-0.14555549621582	0	NaN	NaN	NaN	0	23.4623	23.4623	66.6667	2	NaN	NaN	0	0	NaN	NaN	0	0	NaN	NaN	33.3333	1	NaN	NaN	0	0	NaN	NaN	33.3333
D3ZJZ0	D3ZJZ0		Tmem205	D3ZJZ0_RAT Transmembrane protein 205 OS=Rattus norvegicus OX=10116 GN=Tmem205 PE=1 SV=1	P3	NaN	NaN	WC	-1.25128	WC	NaN	NaN	NaN	NaN	NaN	NaN	NaN	0	-0.323409080505371	0	NaN	0	NaN	NaN	NaN	0	NaN	NaN	0	0	NaN	NaN	0	0	NaN	NaN	0	0	23.5796	23.5796	66.6667	2	NaN	NaN	0	0	NaN	NaN	33.3333
Q5FVN2	Q5FVN2	Transmembrane protein 41B	Tmem41b	TM41B_RAT Transmembrane protein 41B OS=Rattus norvegicus OX=10116 GN=Tmem41b PE=2 SV=1	P3	NaN	NaN	WC	WC	WC	NaN	NaN	NaN	NaN	NaN	NaN	NaN	0	NaN	0	NaN	0	NaN	NaN	NaN	NaN	NaN	NaN	0	0	NaN	NaN	0	0	NaN	NaN	0	0	21.2686	21.116	100	3	NaN	NaN	0	0	NaN	NaN	0
Q5XIP9	Q5XIP9	Transmembrane protein 43	Tmem43	TMM43_RAT Transmembrane protein 43 OS=Rattus norvegicus OX=10116 GN=Tmem43 PE=2 SV=1	P3	NaN	NaN	1.27746	1.59271	WC	WP	NaN	NaN	NaN	NaN	NaN	0.353277206420898	1.43594	0.671482721964519	0	NaN	0	NaN	0	NaN	0	NaN	NaN	0	0	NaN	NaN	0	0	NaN	NaN	0	0	24.0778	24.0965	100	3	24.431	24.37	100	3	NaN	NaN	33.3333
D3ZSG3	D3ZSG3		Tmod4	D3ZSG3_RAT Tropomodulin 4 OS=Rattus norvegicus OX=10116 GN=Tmod4 PE=4 SV=1	P2	1.27706	2.74984	1.25892	1.15467	-1.91349	-1.88631	1.24458	0.352823893229168	0.403404	1.45934740702311	2.84443	0.332181930541992	0.341103	0.207476933797199	0.170331	-0.936209360758465	1.00323	-0.915567398071289	1.33309	0.315661112467449	0.603285	22.8773	23.0017	100	3	23.2301	23.2301	66.6667	2	24.3366	24.3535	100	3	23.8135	24.0434	100	3	24.1457	24.1255	100	3	24.021	24.1802	100
A0A8I6A1Z5	A0A8I6A1Z5		Tmx1	A0A8I6A1Z5_RAT Thioredoxin-related transmembrane protein 1 OS=Rattus norvegicus OX=10116 GN=Tmx1 PE=1 SV=1	P2	-1.28141	SC	-1.80147	-1.9694	-1.36039	1.03341	WT	-0.357736587524414	0	NaN	0	-0.849178314208984	0	-0.977753639221191	0	-0.444023132324219	0	0.0474185943603516	0	NaN	0	22.4815	22.4815	66.6667	2	NaN	NaN	33.3333	1	NaN	NaN	0	0	NaN	NaN	33.3333	1	NaN	NaN	33.3333	1	21.9477	21.9477	66.6667
M0R402	M0R402		Tmx3	M0R402_RAT RCG20581, isoform CRA_a OS=Rattus norvegicus OX=10116 GN=Tmx3 PE=1 SV=3	P3	NaN	NaN	1.25163	1.88273	WC	1.21934	WT	NaN	0	NaN	NaN	0.32381312052409	0.447059	0.912829081217449	1.41752	NaN	0	0.286096572875977	0	NaN	0	NaN	NaN	0	0	NaN	NaN	33.3333	1	NaN	NaN	0	0	21.952	21.9308	100	3	22.2758	22.3712	100	3	22.8648	22.8648	66.6667
A0A8J8XJV6	A0A8J8XJV6		Tnnc1	A0A8J8XJV6_RAT Troponin C1, slow skeletal and cardiac type OS=Rattus norvegicus OX=10116 GN=Tnnc1 PE=4 SV=1	P2	2.75845	1.57385	-1.08255	-1.12309	-1.2985	2.2997	1.36124	1.46385828653971	1.4221	0.654296875	0.372265	-0.114432017008461	0.0435935	-0.167473475138344	0.0651467	-0.376845041910805	0.156186	1.20144526163737	1.21506	0.444925308227539	0.241632	27.474	27.4463	100	3	28.9379	29.3298	100	3	28.1283	27.5519	100	3	27.8509	28.5229	100	3	27.7364	27.6053	100	3	27.6834	27.6505	100
F7EYC4	F7EYC4		Tom1	F7EYC4_RAT Target of myb1 membrane trafficking protein OS=Rattus norvegicus OX=10116 GN=Tom1 PE=1 SV=1	P3	NaN	NaN	-1.24354	-1.46608	WC	1.0335	NaN	NaN	0	NaN	NaN	-0.314454078674316	0.366967	-0.551959991455078	0	NaN	0	0.0475378036499023	0	NaN	0	NaN	NaN	0	0	NaN	NaN	33.3333	1	NaN	NaN	0	0	23.7755	23.7635	100	3	23.461	23.461	66.6667	2	NaN	NaN	33.3333
Q62760	Q62760;A0A8I5ZZX1	Mitochondrial import receptor subunit TOM20 homolog	Tomm20	TOM20_RAT Mitochondrial import receptor subunit TOM20 homolog OS=Rattus norvegicus OX=10116 GN=Tomm20 PE=1 SV=2	P2	1.00538	2.02509	-1.1865	1.05556	-1.0197	1.16983	1.88142	0.0077387491861991	0.0289976	1.01798407236735	2.51982	-0.246706644694012	0.938864	0.0780131022135429	0.15431	-0.02814547220866	0.0925137	0.226299921671551	0.994988	0.911825497945149	1.54056	24.5555	24.545	100	3	24.5632	24.6152	100	3	25.5735	25.5735	66.6667	2	24.5836	24.5335	100	3	24.3369	24.2827	100	3	24.6616	24.8049	100
Q3KRD5	Q3KRD5	Mitochondrial import receptor subunit TOM34	Tomm34	TOM34_RAT Mitochondrial import receptor subunit TOM34 OS=Rattus norvegicus OX=10116 GN=Tomm34 PE=1 SV=1	P2	SC	SC	-1.10576	2.10037	1.97479	WP	NaN	NaN	0	NaN	0	-0.145040512084961	0.521528	1.07064247131348	0	0.981700897216797	1.94229	NaN	0	NaN	0	22.9664	22.9664	66.6667	2	NaN	NaN	0	0	NaN	NaN	0	0	21.9847	21.9847	66.6667	2	21.8397	21.8397	66.6667	2	NaN	NaN	33.3333
Q75Q40	Q75Q40	Mitochondrial import receptor subunit TOM40 homolog	Tomm40	TOM40_RAT Mitochondrial import receptor subunit TOM40 homolog OS=Rattus norvegicus OX=10116 GN=Tomm40 PE=1 SV=1	P2	-1.46517	SC	-1.00689	1.06931	1.09169	-1.33292	WT	-0.551063219706219	1.5337	NaN	0	-0.00990804036458215	0.0353232	0.0966796875	0.401039	0.126564661661785	0.42709	-0.414590517679851	1.72853	NaN	0	24.3818	24.3903	100	3	23.8308	23.8308	66.6667	2	NaN	NaN	0	0	24.2553	24.2981	100	3	24.2454	24.2603	100	3	24.352	24.352	66.6667
F7FE56	F7FE56		Tpd52l1	F7FE56_RAT TPD52 like 1 OS=Rattus norvegicus OX=10116 GN=Tpd52l1 PE=3 SV=1	P3	1.19254	-1.80014	1.98916	2.27367	3.43477	2.05922	-1.19162	0.254043579101563	0.333783	-0.848110198974609	0	0.992157936096191	2.5329	1.18502330780029	0	1.78021335601807	1.81257	1.04209899902344	2.0589	-0.252920150756836	0	23.3179	23.3179	66.6667	2	23.572	23.572	66.6667	2	NaN	NaN	33.3333	1	21.5377	21.5377	66.6667	2	22.5299	22.5622	100	3	NaN	NaN	33.3333
Q6PCT3	Q6PCT3	Tumor protein D54	Tpd52l2	TPD54_RAT Tumor protein D54 OS=Rattus norvegicus OX=10116 GN=Tpd52l2 PE=1 SV=1	P2	-2.14159	-1.40687	-2.14872	-1.57564	-1.17899	-1.17508	-1.0527	-1.09868144989014	1.09532	-0.49248441060384	0.257566	-1.10347461700439	0	-0.655941963195801	0	-0.237548828125	0	-0.232755661010742	0.260826	-0.0740912755330392	0.0332476	24.4745	24.4745	66.6667	2	23.3758	23.3758	66.6667	2	23.982	24.4946	100	3	NaN	NaN	33.3333	1	23.6085	23.6085	66.6667	2	24.0561	24.0561	66.6667
F1MA98	F1MA98	Nucleoprotein TPR	Tpr	TPR_RAT Nucleoprotein TPR OS=Rattus norvegicus OX=10116 GN=Tpr PE=1 SV=1	P2	SC	-1.363	-1.17476	-1.03527	1.05251	WP	-1.25088	NaN	0	-0.446786244710285	0	-0.232371648152672	0.247357	-0.0500138600667341	0.0397888	0.0738341013590471	0.0730774	NaN	0	-0.322938283284504	0	25.4107	25.5014	100	3	NaN	NaN	0	0	NaN	NaN	33.3333	1	25.3369	25.346	100	3	25.1045	24.9946	100	3	25.2869	25.3003	100
E9PT79	E9PT79		Tsn	E9PT79_RAT Translin OS=Rattus norvegicus OX=10116 GN=Tsn PE=1 SV=4	P1	SC	SC	WP	WT	SC	WP	WT	NaN	0	NaN	0	NaN	0	NaN	0	NaN	0	NaN	0	NaN	0	22.1584	22.095	100	3	NaN	NaN	0	0	NaN	NaN	0	0	NaN	NaN	0	0	22.5715	22.5715	66.6667	2	22.1655	22.1655	66.6667
P02767	P02767	Transthyretin	Ttr	TTHY_RAT Transthyretin OS=Rattus norvegicus OX=10116 GN=Ttr PE=1 SV=1	P2	2.26057	1.43567	-1.29404	-1.62904	-1.7936	1.63095	1.30395	1.17668851216634	2.45627	0.521725336710613	0.509373	-0.371882756551109	1.1667	-0.704019546508789	1.95487	-0.842854817708336	2.28037	0.705716451009117	1.69803	0.382890065511067	0.353512	25.5206	25.5351	100	3	26.6972	26.7604	100	3	26.0423	25.9948	100	3	26.3634	26.4163	100	3	25.9915	26.0411	100	3	25.6594	25.6994	100
P68370	P68370;A0A8I6AF82;A0A8I5Y4J3	Tubulin alpha-1A chain	Tuba1a	TBA1A_RAT Tubulin alpha-1A chain OS=Rattus norvegicus OX=10116 GN=Tuba1a PE=1 SV=1	P3	NaN	NaN	-1.02442	1.3111	WC	WP	WT	NaN	NaN	NaN	NaN	-0.0348110198974609	0.067454	0.390776316324871	1.13589	NaN	0	NaN	0	NaN	0	NaN	NaN	0	0	NaN	NaN	0	0	NaN	NaN	0	0	25.5509	25.4929	100	3	25.5161	25.6145	100	3	25.9417	25.9417	66.6667
Q498E0	Q498E0	Thioredoxin domain-containing protein 12	Txndc12	TXD12_RAT Thioredoxin domain-containing protein 12 OS=Rattus norvegicus OX=10116 GN=Txndc12 PE=2 SV=2	P2	SP	NaN	-1.4626	1.05722	NaN	3.57875	1.99268	NaN	0	NaN	0	-0.54853630065918	0	0.0802707672119141	0	NaN	0	1.83945528666179	0	0.994707107543945	0	NaN	NaN	0	0	23.7533	23.7596	100	3	NaN	NaN	33.3333	1	NaN	NaN	33.3333	1	NaN	NaN	33.3333	1	NaN	NaN	33.3333
B5DEH4	B5DEH4		Uap1l1	B5DEH4_RAT UDP-N-acetylglucosamine pyrophosphorylase 1-like 1 OS=Rattus norvegicus OX=10116 GN=Uap1l1 PE=1 SV=1	P3	NaN	NaN	1.05801	1.37547	WC	WP	WT	NaN	NaN	NaN	NaN	0.0813528696695975	0.20065	0.459929148356121	1.10053	NaN	0	NaN	0	NaN	0	NaN	NaN	0	0	NaN	NaN	0	0	NaN	NaN	0	0	22.8234	22.8541	100	3	22.9047	22.9047	66.6667	2	23.2833	23.2833	66.6667
A0A8I5ZUK2	A0A8I5ZUK2		Ubap2l	A0A8I5ZUK2_RAT Ubiquitin associated protein 2-like OS=Rattus norvegicus OX=10116 GN=Ubap2l PE=1 SV=1	P1	SP	ST	1.19153	1.65147	WC	2.40288	1.73167	NaN	0	NaN	0	0.252812385559082	0.337248	0.723748207092285	0	NaN	0	1.26476383209229	1.52349	0.792163848876953	0	NaN	NaN	0	0	24.4848	24.4848	66.6667	2	24.4832	24.4832	66.6667	2	22.9673	22.9673	66.6667	2	23.2201	23.2201	66.6667	2	NaN	NaN	33.3333
P62255	P62255	Ubiquitin-conjugating enzyme E2 G1;Ubiquitin-conjugating enzyme E2 G1, N-terminally processed	Ube2g1	UB2G1_RAT Ubiquitin-conjugating enzyme E2 G1 OS=Rattus norvegicus OX=10116 GN=Ube2g1 PE=2 SV=3	P3	NaN	NaN	WC	WC	WC	NaN	NaN	NaN	NaN	NaN	NaN	NaN	0	NaN	0	NaN	0	NaN	NaN	NaN	NaN	NaN	NaN	0	0	NaN	NaN	0	0	NaN	NaN	0	0	21.5284	21.5284	66.6667	2	NaN	NaN	0	0	NaN	NaN	0
A0A8I6A0W6	A0A8I6A0W6		Ube2o	A0A8I6A0W6_RAT Ubiquitin-conjugating enzyme E2O OS=Rattus norvegicus OX=10116 GN=Ube2o PE=1 SV=1	P2	SC	SC	NaN	NaN	NaN	NaN	NaN	NaN	0	NaN	0	NaN	NaN	NaN	NaN	NaN	0	NaN	NaN	NaN	NaN	22.3882	22.3882	66.6667	2	NaN	NaN	0	0	NaN	NaN	0	0	NaN	NaN	0	0	NaN	NaN	0	0	NaN	NaN	0
Q2TL32	Q2TL32	E3 ubiquitin-protein ligase UBR4	Ubr4	UBR4_RAT E3 ubiquitin-protein ligase UBR4 OS=Rattus norvegicus OX=10116 GN=Ubr4 PE=1 SV=2	P2	SC	SC	1.1563	-1.1101	1.09862	WP	WT	NaN	0	NaN	0	0.209515253702801	0	-0.150684356689453	0	0.135697682698567	0	NaN	0	NaN	0	23.2396	22.9363	100	3	NaN	NaN	0	0	NaN	NaN	0	0	NaN	NaN	33.3333	1	23.3135	23.2435	100	3	22.9533	22.9533	66.6667
Q6BBI8	Q6BBI8	Ubiquitin-fold modifier-conjugating enzyme 1	Ufc1	UFC1_RAT Ubiquitin-fold modifier-conjugating enzyme 1 OS=Rattus norvegicus OX=10116 GN=Ufc1 PE=2 SV=1	P2	SC	-2.80462	-1.39593	-1.23645	1.21585	WP	-1.86559	NaN	0	-1.48780536651611	0	-0.481227874755859	0.571512	-0.306207021077473	0.718321	0.281964937845867	0.388762	NaN	0	-0.899633407592773	0	23.4182	23.4182	66.6667	2	NaN	NaN	0	0	NaN	NaN	33.3333	1	23.1362	23.1604	100	3	22.655	22.871	100	3	22.83	22.83	66.6667
Q9ES53	Q9ES53	Ubiquitin fusion degradation protein 1 homolog	Ufd1l	UFD1_RAT Ubiquitin recognition factor in ER-associated degradation protein 1 OS=Rattus norvegicus OX=10116 GN=Ufd1 PE=1 SV=1	N	NaN	NaN	-1.03109	NaN	NaN	WP	NaN	NaN	NaN	NaN	NaN	-0.0441675186157227	0	NaN	0	NaN	0	NaN	0	NaN	NaN	NaN	NaN	0	0	NaN	NaN	0	0	NaN	NaN	0	0	NaN	NaN	33.3333	1	23.8766	23.8766	66.6667	2	NaN	NaN	0
Q9JLA3	Q9JLA3	UDP-glucose:glycoprotein glucosyltransferase 1	Uggt1	UGGG1_RAT UDP-glucose:glycoprotein glucosyltransferase 1 OS=Rattus norvegicus OX=10116 GN=Uggt1 PE=1 SV=2	P2	-1.08199	SC	-2.49559	1.43185	1.44185	3.3256	NaN	-0.113690376281738	0.116109	NaN	0	-1.31938171386719	0	0.51788330078125	0	0.527924537658691	0	1.73361587524414	0	NaN	0	22.5799	22.5799	66.6667	2	22.4662	22.5437	100	3	NaN	NaN	0	0	NaN	NaN	33.3333	1	NaN	NaN	33.3333	1	NaN	NaN	33.3333
Q91Y78	Q91Y78	Ubiquitin carboxyl-terminal hydrolase isozyme L3	Uchl3	UCHL3_RAT Ubiquitin carboxyl-terminal hydrolase isozyme L3 OS=Rattus norvegicus OX=10116 GN=Uchl3 PE=1 SV=1	P2	NaN	ST	NaN	NaN	NaN	NaN	ST	NaN	NaN	NaN	0	NaN	NaN	NaN	NaN	NaN	NaN	NaN	NaN	NaN	0	NaN	NaN	0	0	NaN	NaN	0	0	21.657	21.657	66.6667	2	NaN	NaN	0	0	NaN	NaN	0	0	NaN	NaN	0
F7FPV0	F7FPV0		Umps	F7FPV0_RAT Uridine 5-monophosphate synthase OS=Rattus norvegicus OX=10116 GN=Umps PE=1 SV=1	P3	NaN	NaN	WC	1.40529	WC	NaN	NaN	NaN	NaN	NaN	NaN	NaN	0	0.490863800048828	0	NaN	0	NaN	NaN	NaN	0	NaN	NaN	0	0	NaN	NaN	0	0	NaN	NaN	0	0	22.2827	22.2827	66.6667	2	NaN	NaN	0	0	NaN	NaN	33.3333
Q9R085	Q9R085	Ubiquitin carboxyl-terminal hydrolase 15	Usp15	UBP15_RAT Ubiquitin carboxyl-terminal hydrolase 15 OS=Rattus norvegicus OX=10116 GN=Usp15 PE=1 SV=1	N	NaN	NaN	WC	WC	-1.28913	NaN	NaN	NaN	0	NaN	0	NaN	0	NaN	0	-0.366402626037598	0	NaN	NaN	NaN	NaN	NaN	NaN	33.3333	1	NaN	NaN	0	0	NaN	NaN	0	0	21.8867	21.8867	66.6667	2	NaN	NaN	0	0	NaN	NaN	0
F1LSM0	F1LSM0	Ubiquitin carboxyl-terminal hydrolase	Usp24	F1LSM0_RAT Ubiquitin-specific peptidase 24 OS=Rattus norvegicus OX=10116 GN=Usp24 PE=1 SV=3	P3	-1.0344	1.51552	NaN	NaN	SC	1.53312	NaN	-0.0487982432047538	0.082651	0.599811553955078	0	NaN	0	NaN	NaN	NaN	0	0.616473515828449	0	NaN	0	22.7669	22.7526	100	3	22.7181	22.598	100	3	NaN	NaN	33.3333	1	NaN	NaN	0	0	NaN	NaN	33.3333	1	NaN	NaN	0
B2GUZ1	B2GUZ1	Ubiquitin carboxyl-terminal hydrolase 4	Usp4	UBP4_RAT Ubiquitin carboxyl-terminal hydrolase 4 OS=Rattus norvegicus OX=10116 GN=Usp4 PE=1 SV=1	N	NaN	NaN	1.21153	WC	2.00394	WP	NaN	NaN	0	NaN	0	0.276829401652019	0.854881	NaN	0	1.00283622741699	0	NaN	0	NaN	NaN	NaN	NaN	33.3333	1	NaN	NaN	0	0	NaN	NaN	0	0	21.8319	21.8319	66.6667	2	22.1088	22.1014	100	3	NaN	NaN	0
A0A0G2JZU8	A0A0G2JZU8		Usp9y	A0A0G2JZU8_RAT Ubiquitinyl hydrolase 1 OS=Rattus norvegicus OX=10116 GN=Usp9y PE=1 SV=2	P2	-1.04631	SC	1.75525	1.38516	1.46511	-1.25352	WT	-0.0653133392333984	0	NaN	0	0.811676025390625	0	0.470051765441895	0	0.551008224487305	0	-0.325981140136719	0	NaN	0	21.5255	21.5255	66.6667	2	NaN	NaN	33.3333	1	NaN	NaN	0	0	NaN	NaN	33.3333	1	NaN	NaN	33.3333	1	21.4445	21.4445	66.6667
G3V7L1	G3V7L1		Utrn	UTRN_RAT Utrophin OS=Rattus norvegicus OX=10116 GN=Utrn PE=1 SV=3	P3	NaN	NaN	-1.53413	-1.08807	WC	WP	WT	NaN	NaN	NaN	NaN	-0.617416381835938	1.2645	-0.121772766113281	0.229106	NaN	0	NaN	0	NaN	0	NaN	NaN	0	0	NaN	NaN	0	0	NaN	NaN	0	0	23.7252	23.8477	100	3	23.1078	23.1078	66.6667	2	23.6034	23.6034	66.6667
A0A8I6A4A2	A0A8I6A4A2		Vps13a	A0A8I6A4A2_RAT Vacuolar protein sorting 13 homolog A OS=Rattus norvegicus OX=10116 GN=Vps13a PE=1 SV=1	P3	NaN	NaN	-1.15284	-1.19649	WC	WP	NaN	NaN	NaN	NaN	NaN	-0.205193201700848	0.320884	-0.258811950683594	0	NaN	0	NaN	0	NaN	0	NaN	NaN	0	0	NaN	NaN	0	0	NaN	NaN	0	0	22.0786	22.0786	66.6667	2	21.8734	21.9201	100	3	NaN	NaN	33.3333
A0A8I6GH80	A0A8I6GH80		Vps4b	A0A8I6GH80_RAT Vesicle-fusing ATPase OS=Rattus norvegicus OX=10116 GN=Vps4b PE=1 SV=1	P2	1.04896	SC	-1.10782	-1.00592	1.24565	1.44751	WT	0.0689544677734375	0.0932037	NaN	0	-0.147724151611328	0.253396	-0.00852203369140625	0.0100077	0.316895484924316	0.722196	0.533574104309082	0.699093	NaN	0	22.9005	22.9005	66.6667	2	22.9694	22.9694	66.6667	2	NaN	NaN	0	0	22.5836	22.5836	66.6667	2	22.4359	22.4359	66.6667	2	22.5751	22.5751	66.6667
F1M8H2	F1M8H2		Wars2	F1M8H2_RAT Tryptophan--tRNA ligase OS=Rattus norvegicus OX=10116 GN=Wars2 PE=1 SV=2	P3	NaN	NaN	1.13037	1.77418	WC	WP	NaN	NaN	NaN	NaN	NaN	0.176796913146973	0.316543	0.827151298522949	0	NaN	0	NaN	0	NaN	0	NaN	NaN	0	0	NaN	NaN	0	0	NaN	NaN	0	0	22.6816	22.6816	66.6667	2	22.8584	22.8584	66.6667	2	NaN	NaN	33.3333
A0A8L2Q1U4	A0A8L2Q1U4		Wipi1	A0A8L2Q1U4_RAT WD repeat domain, phosphoinositide-interacting 1 OS=Rattus norvegicus OX=10116 GN=Wipi1 PE=4 SV=1	P2	SC	SC	1.08611	1.34588	1.52017	WP	WT	NaN	0	NaN	0	0.119165420532227	0.223811	0.428546905517578	0.680607	0.604229927062988	0.923251	NaN	0	NaN	0	23.1157	23.1157	66.6667	2	NaN	NaN	0	0	NaN	NaN	0	0	22.5115	22.5115	66.6667	2	22.6307	22.6307	66.6667	2	22.94	22.94	66.6667
A0A8I5YBK9	A0A8I5YBK9		Xirp1	A0A8I5YBK9_RAT Xin actin-binding repeat containing 1 OS=Rattus norvegicus OX=10116 GN=Xirp1 PE=3 SV=1	N	1.24349	-1.39359	-1.32022	-1.18306	1.48268	2.43408	1.2587	0.314393997192383	0.939309	-0.478802363077801	0.427676	-0.400777816772461	0.653852	-0.242527643839516	0.356226	0.568205515543621	0.89997	1.28337732950846	3.34782	0.331930796305336	0.28369	24.4149	24.3425	100	3	24.7293	24.7745	100	3	23.9361	24.3601	100	3	23.8467	24.1059	100	3	23.4459	23.4292	100	3	23.6042	23.6695	100
Q71LX6	Q71LX6	Xin actin-binding repeat-containing protein 2	Xirp2	XIRP2_RAT Xin actin-binding repeat-containing protein 2 OS=Rattus norvegicus OX=10116 GN=Xirp2 PE=1 SV=1	P2	1.3121	-2.47667	-2.80566	-2.21459	1.43965	5.2998	1.28731	0.391881942749023	1.6423	-1.30840428670247	1.16412	-1.48833847045898	0.991656	-1.14704132080078	0.885967	0.525718053181965	0.426497	2.40593846638997	2.13077	0.364355087280273	0.236953	28.1578	28.1454	100	3	28.5497	28.5173	100	3	26.8494	27.0972	100	3	27.6321	27.2159	100	3	26.1437	26.0142	100	3	26.485	26.5674	100
Q4KM49	Q4KM49	Tyrosine--tRNA ligase, cytoplasmic;Tyrosine--tRNA ligase, cytoplasmic, N-terminally processed	Yars	SYYC_RAT Tyrosine--tRNA ligase, cytoplasmic OS=Rattus norvegicus OX=10116 GN=Yars1 PE=2 SV=3	N	-1.0385	1.58002	WC	1.00229	1.31114	SP	2.0669	-0.0544954935709647	0.055673	0.659946441650391	0	NaN	0	0.00329875946044922	0	0.390822410583496	0.666316	NaN	0	1.04747009277344	0	22.5951	22.5951	66.6667	2	22.5406	22.3613	100	3	NaN	NaN	33.3333	1	22.2042	22.2042	66.6667	2	NaN	NaN	0	0	NaN	NaN	33.3333
D4AE17	D4AE17		Zak	D4AE17_RAT Mitogen-activated protein kinase kinase kinase 20 OS=Rattus norvegicus OX=10116 GN=Map3k20 PE=1 SV=2	P3	NaN	NaN	-1.48824	-1.21384	WC	1.84547	1.83438	NaN	0	NaN	0	-0.57360331217448	1.51211	-0.279573440551758	0	NaN	0	0.883989969889324	0	0.875295639038086	0	NaN	NaN	0	0	NaN	NaN	33.3333	1	NaN	NaN	33.3333	1	22.3011	22.3437	100	3	21.7275	21.7053	100	3	NaN	NaN	33.3333
D4A7U1	D4A7U1		Zyx	D4A7U1_RAT Zyxin OS=Rattus norvegicus OX=10116 GN=Zyx PE=1 SV=2	P2	1.32789	SC	1.2011	1.09081	1.25209	1.38426	WT	0.409133275349934	0.949625	NaN	0	0.264355977376301	0.615812	0.125399907430012	0.17091	0.324334462483723	0.515594	0.469111760457356	3.49031	NaN	0	22.939	23.0984	100	3	23.3482	23.3762	100	3	NaN	NaN	0	0	22.6147	22.6281	100	3	22.879	22.9043	100	3	22.7401	22.7719	100
[truncated: 30 more columns]
